# Supplementary material for: XPF activates break-induced telomere synthesis
Source: Nat Commun. 2022 Oct 2;13:5781. doi: 10.1038/s41467-022-33428-0 (PMC9527253; doi:10.1038/s41467-022-33428-0)
Supplement: Supplementary file 4 — Supplementary Data 1 [file 41467_2022_33428_MOESM4_ESM.xlsx]

## Sheet: Sheet1
REAGENT or RESOURCE	SOURCE	IDENTIFIER
Antibodies
Mouse monoclonal anti-DNA-RNA Hybrid, clone S9.6	Merck	Cat# MABE1095
Rabbit monoclonal anti-GAPDH (14C10)	Cell Signaling	Cat# 2118
Rabbit polyclonal anti-mCherry	GeneTex	Cat# GTX128508
Rabbit polyclonal anti-RNase H1 [N2C3]	GeneTex	Cat# GTX117624
Mouse monoclonal anti-α1c Tubulin (MH-87)	Santa Cruz	Cat# sc-134239
Mouse monoclonal anti-FANCM Antibody, clone CV5.1	Merck	Cat# MABC545
Mouse monoclonal anti-phospho-Histone H2A.X (Ser139), clone JBW301 (IF)	Merck	Cat# 05-636
Rabbit monoclonal anti-phospho-Histone H2A.X (Ser139), clone 20E3 (WB)	Cell Signaling	Cat# 9718T
Mouse monoclonal anti-POLD3	Abnova	Cat# H00010714-M01
Mouse monoclonal anti-ERCC1	Santa Cruz	Cat# sc-17809
Mouse polyclonal anti-PML	Santa Cruz	Cat# sc-966
Rabbit polyclonal anti-TRF2	Novus	Cat# NB110-57130
Mouse monoclonal anti-XPF	Thermo Fisher Scientific	Cat# MA5-12060
Mouse monoclonal anti-BLM (B-4)	Santa Cruz	Cat# sc-365753
Rabbit polyclonal anti-BLM	Bethyl Laboratories	Cat# A300-110A
Rabbit polyclonal anti-CSB	Bethyl Laboratories	Cat# A301-345A
Rabbit polyclonal anti-SLX4	Bethyl Laboratories	Cat# A302-269A
Rabbit polyclonal anti-XPF	Bethyl Laboratories	Cat# A301-315A
Mouse monoclonal anti-Rad51	Abcam	Cat# ab213
Mouse monoclonal anti-BRCA1	Abcam	Cat# ab16780
Alexa Fluor 488 donkey anti-rabbit IgG (H+L)	Thermo Fisher Scientific	Cat# A21206
Alexa Fluor 555 goat anti-mouse IgG (H+L)	Thermo Fisher Scientific	Cat# A21424
Alexa Fluor 488 goat anti-mouse IgG (H+L)	Thermo Fisher Scientific	Cat# A11029
Alexa Fluor 555 goat anti-rabbit IgG (H+L)	Thermo Fisher Scientific	Cat# A21429
Alexa Fluor 647 goat anti-Rabbit IgG (H+L)	Thermo Fisher Scientific	Cat# A21245
Goat anti-rabbit IgG (H+L), horseradish peroxidase conjugate	Thermo Fisher Scientific	Cat# G21234
Goat anti-mouse IgG (H+L), horseradish peroxidase conjugate	Thermo Fisher Scientific	Cat# G21040
Critical Commercial Assays
Duolink ™ In Situ Detection Reagents Orange (Duolink™proximity ligation assay)	Merck	Cat# DUO92007
Click-iT EdU Imaging Kit	Thermo-Fisher	Cat# C10637
RadPrimeTM DNA Labeling System	Thermo-Fisher	Cat# 18428011
NEBuilder HiFi DNA assembly	NEB	Cat# E2621L
QIAamp DNA Mini Kit	QIAGEN	Cat# 51306
Experimental Models: Cell Lines
U2-OS	ATCC	ATCC HTB-96
HeLa	ATCC	ATCC CCL-2
WI38-VA	ATCC	ATCC CCL-75.1
HT-1080	ATCC	ATCC CCL-121
SK-LMS-1	ATCC	ATCC HTB-88
Sequence-Based Reagents
TERRA RNA FISH probe: (TAACCC)7-Alexa-647-3’	Integrated DNA Technologies	N/A
TelC-Alexa488 PNA probe: 5’-CCCTAACCCTAACCCTAA-3’	PNA Bio Inc	Cat# F1004
TelG-Cy3 PNA probe: 5’-TTAGGGTTAGGGTTAGGG-3’	PNA Bio Inc	Cat# F1006
Northern probe TERRA: 5’-(TAACCC)5-3’	Integrated DNA Technologies	N/A
Northern probe GAPDH: 5’-GTAGACCCACGACATACTCAGCACCGGCCTCACCCCATT-3’	Integrated DNA Technologies	N/A
3’ biotin-TEG Luciferase probe sequence: 5’-GTATCCCTGGAAGATGGAAG-3’	Integrated DNA Technologies	N/A
3’ biotin-TEG TERRA-AS probe sequence: 5’-TAACCCTAACCCTAACCCTA-3’	Integrated DNA Technologies	N/A
3’ biotin-TEG TERRA-sense probe sequence: 5’-TTAGGGTTAGGGTTAGGGTT-3’	Integrated DNA Technologies	N/A
3’ biotin-TEG U1 probe sequence: 5’-CTCCCCTGCCAGGTAAGTAT-3’	Integrated DNA Technologies	N/A
TERRA-1 sequence for dCas9 sgRNA: 5’-TATCTTGTGGAAAGGACGAAACACCAACCCTAACCCTAACCCTAAGGTTTAAGAGCTATGCTGGAAACAGC-3’	Integrated DNA Technologies	N/A
TERRA-2 sequence for dCas9 sgRNA: 5’-TATCTTGTGGAAAGGACGAAACACCGTAACCCTAACCCTAACCCAGGTTTAAGAGCTATGCTGGAAACAGC-3’	Integrated DNA Technologies	N/A
Sense sequence for dCas9 sgRNA: 5’-TATCTTGTGGAAAGGACGAAACACCGTTAGGGTTAGGGTTAGGGTTAGGTTTAAGAGCTATGCTGGAAACAGC-3’	Integrated DNA Technologies	N/A
Lambda2 sequence for dCas9 sgRNA: 5’-TATCTTGTGGAAAGGACGAAACACCGGTGATAAGTGGAATGCCATGGTTTAAGAGCTATGCTGGAAACAGC-3’	Integrated DNA Technologies	N/A
Dharmacon siRNA	Dharmacon
Luciferase antisense: 5’-
AAC GUA CGC GGA AUA CUU CGA dTdT-3’
Dharmacon siRNA	Dharmacon
FANCM antisense: 5’-
UUC CGA GAG CUU UAU GAG CUU dTdT-3’
Dharmacon siRNA	Dharmacon
BLM antisense: 5’-
UUA CUU GCA AAG UAG UGG G dTdT-3’
negative control siRNA	Thermo-Fisher	Cat# 4390843
siXPF-1 siRNA	Thermo-Fisher	Cat# s4800
siXPF-2 siRNA	Thermo-Fisher	Cat# s4801
siXPG-1 siRNA	Thermo-Fisher	Cat# s4802
siXPG-2 siRNA	Thermo-Fisher	Cat# s4803
siCSB siRNA	Thermo-Fisher	Cat# s4805
siSLX4 siRNA	Thermo-Fisher	Cat# s39053
siRNaseH1 siRNA	Thermo-Fisher	Cat# s48357
siFANCM siRNA	Thermo-Fisher	Cat# s33621
Software and Algorithms
NCBI Primer-Blast		https://www.ncbi.nlm.nih.gov/tools/primer-blast/
DAVID Bioinformatics Resources 6.8		https://david.ncifcrf.gov/
Ingenuity Pathway Analysis	QIAGEN	http://www.ingenuity.com/products/ipa
Imaris 9.2.1	Bitplane
cellSens Dimension 1.17	Olympus
Prism 8.0	GraphPad
TeloTool		https://pubmed.ncbi.nlm.nih.gov/24366880/
ImageQuant 3.0	GE Healthcare
Proteome Discoverer v2.3	Thermo Fisher Scientific
qRT-PCR primer
BLM forward primer	AGTCTGCGTGCGAGGATTAT
BLM reverse primer	TGTTCTGGCTGAGTGACGTT
GAPDH forward primer	AGCCACATCGCTCAGACAC
GAPDH reverse primer	GCCCAATACGACCAAATCC
TERRA 2q forward primer	AAAGCGGGAAACGAAAAGC
TERRA 2q reverse primer	GCCTTGCCTTGGGAGAATCT
Telomeric repeat forward primer	GGTTTTTGAGGGTGAGGGTGAGGGTGAGGGTGAGGGT
Telomeric repeat reverse primer	TCCCGACTATCCCTATCCCTATCCCTATCCCTATCCCTA
U1-snRNA forward primer	CCAGGGCGAGGCTTATCCATT
U1-snRNA reverse primer	GCAGTCCCCCACTACCACAAAT
U6-snRNA forward primer	CTCGCTTCGGCAGCACA
U6-snRNA reverse primer	AACGCTTCACGAATTTGCGT
XPG forward primer	AGAACGGATCGCTGCTACTG
XPG reverse primer	TCCATGGGAGCCTGGATGTA
RCas9 primer 1_forward primer	GTTGTGCAAAAAAAGCGGTTAG
RCas9 primer 2_reverse primer	GGTGTTTCGTCCTTTCCACaag
RCas9 primer 3_forward primer	GTTTAAGAGCTATGCTGGAAAC
RCas9 primer 4_reverse primer	CCTAGCTAGCGAATTCGCGC
