# Supplementary material for: XPF activates break-induced telomere synthesis
Source: Nat Commun. 2022 Oct 2;13:5781. doi: 10.1038/s41467-022-33428-0 (PMC9527253; doi:10.1038/s41467-022-33428-0)
Supplement: Supplementary file 7 — Source Data [file 41467_2022_33428_MOESM7_ESM.xlsx]

## Sheet: F1B
Figure 1B. Northern blot analysis showing TERRA levels in TERRA knockdown U2OS cells (sgTER_1C6, sgTER_1C21) or control cells (sgSense, sgλ2).
Rep1	Representative data
	TERRA probe	28s rRNA probe	TERRA minus background value	28s rRNA minus background value	TERRA normalized by 28s rRNA	All data normalized with λ2
TER_1C6	1.30894e+06	186561	1.30507e+06	187531	6.95921	0.468976
TER_1C21	1.41861e+06	161081	1.41474e+06	162051	8.73022	0.588323
Sense	3.43696e+06	182926	3.43309e+06	183896	18.6686	1.25807
λ2	2.63445e+06	176302	2.63058e+06	177273	14.8392	1
Background	3872.52	-970.21
Rep2
	TERRA probe	28s rRNA probe	TERRA minus background value	28s rRNA minus background value	TERRA normalized by 28s rRNA	All data normalized with λ2
TER_1C6	316266	67224	321296	66782	4.81112	0.597566
TER_1C21	171923	62514	176953	62072	2.85077	0.354081
Sense	341448	57774	346478	57332	6.04336	0.750617
λ2	451263	57116	456293	56674	8.05119	1
Background	-5030	442
Rep3
	TERRA probe	GAPDH probe	TERRA minus background value	GAPDH minus background value	TERRA normalized by GAPDH	All data normalized with λ2
TER_1C6	357658	539499	362103	541019	0.669298	0.512543
Sense	401194	434728	405639	436248	0.929837	0.712061
λ2	676011	519568	680456	521088	1.30584	1
Background	-4445	-1519.94

## Sheet: F1C
Figure 1C. Quantification of TERRA intensity in (d). n > 200 cells per group.
	Rep1 Representative data									Rep2							Rep3
mean	160.7	203.9	410	927.7					mean	159.2	293.2	341.7				mean	583.2	538.3	900.6	780.3
	sgTER_1C6	sgTER_1C21	sgSense	sgλ2						sgTER_1C6	sgSense	sgλ2					sgTER_1C6	sgTER_1C21	sgSense	sgλ2
	0	0	0	0						0	0	1814					0	0	0	0
	0	0	0	1035						0	0	0					0	0	0	0
	141	294	120	837.33						0	158	0					681	0	0	0
	0	0	174.67	757.63						166	423	0					0	0	0	0
	0	0	740	164.25						693.5	453.33	2012					0	0	0	0
	0	0	394	350						0	393	116					0	0	0	0
	563.6	0	747.75	531						1018.5	259	1422.5					0	0	0	0
	0	0	923	0						109	100	229					449	136	0	0
	998.5	0	874	527						0	548	0					218	585	0	0
	0	0	609.67	620.5						807	0	1384.5					0	0	0	0
	0	0	428.4	1112.67		Column B	sgλ2	sgλ2		0	0	675.8		Column B	sgλ2		67	0	0	0		Column B	sgλ2	sgλ2
	0	0	1854	482		vs.	vs.	vs.		0	119	936.67		vs.	vs.		0	0	0	0		vs.	vs.	vs.
	0	0	454	649		Column A	sgTER_1C6	sgTER_1C21		113.67	252.67	0		Column A	sgTER_1C6		0	0	1033.69	0		Column A	sgTER_1C21	sgTER_1C6
	0	0	214.17	450.2						113	0	1887					0	0	1912.29	0
	0	136	690	581.17		Mann Whitney test				0	1648	118		Mann Whitney test			0	0	516.09	0		Mann Whitney test
	0	0	253	0		P value	<0.0001	<0.0001		0	0	558		P value	<0.0001		0	0	0	0		P value	<0.0001	0.0434
	0	0	480	354.6		Exact or approximate P value?	Approximate	Approximate		216	105.5	572		Exact or approximate P value?	Approximate		0	0	0	0		Exact or approximate P value?	Approximate	Approximate
	0	0	1040.25	578		P value summary	****	****		0	461.75	228		P value summary	****		0	0	3097.4	0		P value summary	****	*
	140	0	0	1612.67		Significantly different (P < 0.05)?	Yes	Yes		746	589	0		Significantly different (P < 0.05)?	Yes		72	0	307.67	0		Significantly different (P < 0.05)?	Yes	Yes
	500	0	1080	1116		One- or two-tailed P value?	Two-tailed	Two-tailed		0	225	0		One- or two-tailed P value?	Two-tailed		0	280.5	400	0		One- or two-tailed P value?	Two-tailed	Two-tailed
	0	0	1329.5	650		Sum of ranks in column A,B	30245 , 65897	50125 , 75626		407	0	110		Sum of ranks in column A,B	86907 , 106847		0	1478	2607	0		Sum of ranks in column A,B	38336 , 55626	38769 , 45898
	0	0	127	336.5		Mann-Whitney U	5045	8797		0	0	906.5		Mann-Whitney U	38702		0	0	1149	948.5		Mann-Whitney U	13805	18869
	167	0	1841	459.71						0	0	0					0	0	495.25	66
	123	0	1824.6	454.5		Difference between medians				183	1647	0		Difference between medians			0	0	281.4	563		Difference between medians
	0	0	293	1234.25		Median of column A	0.000, n=224	0.000, n=287		0	0	680		Median of column A	0.000, n=310		0	0	801.33	0		Median of column A	0.000, n=221	0.000, n=199
	0	1566	369	1494.5		Median of column B	638.7, n=214	638.7, n=214		0	0	720		Median of column B	120.8, n=312		0	0	1429	0		Median of column B	0.000, n=212	0.000, n=212
	0	134	678.5	3720.5		Difference: Actual	638.7	638.7		0	0	437		Difference: Actual	120.8		0	347.5	0	0		Difference: Actual	0	0
	0	0	207	1509.5		Difference: Hodges-Lehmann	558	519.4		0	102	1028.5		Difference: Hodges-Lehmann	0		732	0	0	0		Difference: Hodges-Lehmann	0	0
	0	0	261.25	321						0	0	123					478	0	2048	0
	369	0	493.71	830.8						426	0	261					0	0	1890	0
	155	0	282.5	847.8						0	0	3006					0	0	0	0
	0	0	369.5	2218						918	0	361					0	0	0	103
	132	0	339	933.5						0	0	666.5					0	66	0	2303.5
	534.25	0	351	318.4						237	0	0					67	581	0	0
	0	132	279	457.63						0	0	578.5					0	956.33	2284.29	2201.14
	0	0	502	680						466	0	0					1552.5	0	205	0
	460	280	627	2836						0	542	0					990	0	0	1137.33
	573	0	546	0						0	0	7677					360.75	0	1548	1800
	0	0	0	2841.67						104	0	132					0	0	1532.17	210
	0	0	1417.33	125						199.5	0	133					774	0	326	1824
	0	0	167	256.33						0	266	225					0	0	1520	67.5
	865.33	298	429.25	1029.67						0	271	0					0	0	146	1209.33
	133	647	223	962.17						121.5	3971	736					2963	0	1029.75	855
	278	0	134	951.4						0	0	115.5					0	0	1150.88	705.75
	0	171	157.67	426.2						0	138	965.5					387	0	898.33	0
	120	0	221.33	1232.83						0	110	434					68	0	0	3179
	0	1240	0	417.6						0	0	449					0	0	0	0
	130	0	0	1057.13						0	0	344.5					273	0	4401.33	279
	0	574.5	440.67	996						0	0	101					0	0	218.33	0
	0	0	0	1132						0	268	1196.13					0	0	4246.6	212
	0	973.5	309.67	307.67						104	0	0					0	0	1325.5	640
	279	393	777	837.8						0	1097	329.5					870.33	0	689.5	0
	0	0	0	339.5						0	1674	322.5					0	0	0	1667.5
	0	0	0	305.5						0	631	540					884.5	214	0	1937
	0	733	0	960.2						176	0	0					0	0	141	7554
	0	644	0	519.58						1164	1011	0					0	0	1513	0
	0	429	669.5	983.75						0	1107	0					0	0	331.6	136.67
	0	2334.33	130	1189						282	948.5	0					0	0	3886.25	621
	0	0	136	0						0	127	0					0	0	0	316
	0	262	350	567.75						0	387	0					0	0	7494	1775
	0	0	270	1367.5						217	0	268					337.5	0	0	224.5
	0	0	488.4	12155						529	263.5	0					290	0	0	0
	0	0	283	12833						419	956.33	0					0	0	0	146
	0	0	124.5	0						131	0	0					589	0	0	200
	0	0	417	337.43						0	0	0					0	0	0	0
	0	168	849	376						0	0	0					0	0	0	0
	0	351	295.67	0						0	0	369					1261	0	0	0
	0	0	228.33	662.5						417.5	222	254.5					4050	0	0	0
	141	139	1131.33	509.5						0	101	0					0	0	0	0
	0	1210	151	4262						0	556.5	640					0	0	0	0
	0	0	523	207.5						0	196.67	488.2					290	0	0	0
	0	0	129	2268						0	0	1818					0	0	0	0
	0	0	340	1179						102.5	388	383.5					0	0	0	0
	0	140	186	126						261	0	242					0	0	0	928
	388	0	404	337						152	100	2626.5					139	0	0	0
	295	0	134	478.33						0	0	637.2					2487.83	0	0	0
	0	0	320	123						0	549	643.67					1356.17	0	0	0
	0	0	147	0						0	0	0					1523.5	0	0	146
	1586	0	128	0						0	0	253.67					444	0	0	579
	125	0	766	0						0	261	102					0	0	102	0
	0	0	550	1344						0	0	0					0	0	0	143.33
	280	1943	264	0						156	0	0					26710	0	0	0
	0	149	307	148.5						170.5	110	0					987	0	0	0
	121	0	257	903.63						104	0	247					0	0	1078	0
	859	710	4188	855						0	1654	0					0	0	3069	0
	0	224	416	957.4						0	0	160					0	0	2050.5	0
	0	144.5	160	466.5						266.5	0	1069					0	0	2716	141
	298	0	325	291.71						0	0	0					0	0	2704	0
	147	456.5	130	303.44						108	0	1675					138	0	2023	140
	0	0	552	1264.4						1103	0	111.67					0	0	451.67	1335
	141	0	124	1021.29						0	0	175.2					0	0	0	3538
	0	643.67	262	1166.29						602	0	0					0	0	66	0
	0	0	184	1047.6						1314	118	388					0	0	185.67	3257
	0	0	334	815.53						0	468.67	107					0	0	0	3377
	0	563	271	969						347.5	188	333.5					0	0	137	3720
	814	0	286	414.8						201	120.67	0					0	0	0	1061.33
	130	0	278	184						212	0	1069.5					0	0	470	71
	332.5	0	873.5	1826						259	1213	0					0	67	0	0
	0	181.33	333	0						123	0	0					0	586	0	2370
	126	0	405.8	635.88						0	235	566					0	0	974	0
	178.75	0	142	631						209	0	306					0	0	1591	0
	1233	0	365	374.4						526	125	121					439	0	510	0
	0	457	671.5	1013.56						0	0	0					73	1177	888	0
	308	0	0	646						805	339	387.5					1638.33	0	3478.94	0
	264	125	208	705.38						312.5	0	232					951.67	0	0	6275
	15893	0	642	1404						357.33	0	0					2448.5	0	712	964.6
	0	428	197.75	1629.14						1816	0	0					259.67	1250	0	903.67
	145	470	137	2028						167	0	813					339.33	0	0	861.67
	0	0	123	804.6						157	0	0					1515.5	0	0	0
	282	134	0	330.6						228	0	129					0	0	790.5	1191.75
	568	0	830.13	135.67						0	0	846.67					0	0	0	0
	0	0	127	588.5						1918	0	0					4541	0	1880	0
	299.5	315	468.75	682.57						346	0	1028					1260	0	367	1830.2
	0	0	0	723						0	367	0					670.1	0	1084	0
	0	0	276	818.4						0	0	3523					1087.5	0	0	2126
	0	120	357	1481						436.5	0	1097					0	0	0	538.5
	0	0	483	200.5						118	1040.5	0					0	0	0	0
	0	0	648.8	720.67						283	427	657					0	0	0	1153
	0	0	392.5	1073.86						0	103	0					0	0	0	457.5
	0	130	538	758.83						0	129	0					0	0	0	4436
	0	122	0	0						106	422	1408.5					0	0	0	829
	0	173	403	1029						165	315	255					0	0	0	602.67
	0	122	268	2318.5						235	456	142					0	0	505.5	715.67
	0	202	0	2778						0	205	0					0	0	0	0
	0	127	0	1636.5						0	111	249					0	0	0	233.33
	0	0	178.67	437.14						0	108	0					2206	0	0	67
	0	266	671.56	876						273	100	0					387	0	1213.4	2991
	0	648	0	485.29						138	114	167					0	0	0	420.67
	0	808.33	139	1567						0	113	0					0	0	0	2767
	0	0	0	326						0	665	141.5					292.5	0	0	6040
	0	136.5	417.5	2466.5						0	249	134.5					146.67	0	0	5872.63
	0	0	537	952.5						0	811	111					0	0	0	1273.43
	0	0	136	579						0	481	109					0	0	0	1872
	0	1353.5	590.33	422						0	103	0					0	0	0	3511
	0	1307	0	213						402	1016.5	0					211	0	2155.33	0
	0	0	321	242						105	103	330					517	0	2250	417
	0	0	327	2058.5						0	367	694.25					750	0	2054	1001.5
	0	0	214	441.8						0	506.67	0					0	0	0	2194.4
	133	0	438	796						616	209.67	279					0	0	713.67	0
	0	0	0	371						974.5	593.67	250					5881	0	989.5	0
	0	0	0	424						0	325.4	396.8					0	0	0	814
	0	0	0	449.8						0	657.33	245					0	0	0	956
	0	0	338.25	855.75						0	857	0					0	0	0	3242
	0	0	148.5	354.75						0	0	1316.5					0	0	2010.81	0
	0	280	530.5	145.5						0	104	0					0	0	1090	0
	0	1063.71	582.5	251						117	0	0					0	0	1152.8	3077
	0	0	741.67	533.33						0	224	0					641	0	285	6672.25
	0	124	2205	1431						0	0	107					213	0	1007.67	0
	0	0	0	752						214	525.67	0					1640	0	337	4372
	0	129	0	1175.5						0	0	0					0	0	639	0
	0	437	0	451						0	240	0					545.33	0	0	0
	0	142	308	2334.5						385.6	0	0					0	0	0	0
	0	671	1062	1751						0	290.67	0					0	0	70	869
	0	0	311	2083						111	103.5	122					1304.33	0	0	0
	0	0	281.5	1249						146	979	112					0	0	1419.2	0
	0	0	0	1533.5						232	0	0					0	0	0	0
	0	0	0	1673.75						0	0	229.5					0	0	2440.75	0
	0	0	0	2431						0	2668.4	555					0	0	7928	0
	340	0	0	124						0	0	0					0	0	66.5	0
	0	0	245	316.43						960	367	0					443	0	0	0
	0	792	157	2660.11						0	220	0					0	0	794	4272
	0	433	849	424.8						0	909.5	0					554	0	11293.5	0
	124	0	857.67	0						0	0	0					0	0	1010.67	0
	0	0	0	344						528	0	250					610	0	868	0
	0	0	394	282						1127	112	224.5					282	0	280	0
	0	0	551.5	611.2						0	111	283					873	0	0	0
	0	0	205.67	123						0	0	144					0	0	150	0
	200.5	0	1652.33	156						0	0	197.5					0	0	0	0
	0	0	460	1209						0	0	798					525.33	0	0	1709
	0	123	0	307						0	257	133					1706	0	70	0
	0	0	0	1073.5						124	0	527					585	0	1950	0
	0	0	121	582.33						0	990	178.5					436.5	0	364.5	0
	0	0	264.67	985.5						479.5	837	0					139	0	1011	570
	0	120	0	0						0	369	1148.5					0	0	0	0
	0	0	404.57	0						0	0	0					0	145	4863.67	0
	0	0	459	378.25						0	539	260.5					0	0	806.2	0
	0	0	0	701.33						113	642	1272.67					615	0	0	717
	0	0	1569	0						103	360	0					0	0	1018	1020
	0	688.5	0	1029.2						0	0	0					2604	0	364	138
	0	0	773	324						0	165	0					0	0	0	0
	0	0	0	2178.5						202.5	1095.5	293.5					721	0	0	137
	0	0	688	641.5						0	0	120.5					311	0	0	66
	0	0	480.77	374.2						267	0	0					1413.67	381	0	0
	0	0	2426	788						247	2537	604					133	0	0	0
	0	0	256	526.25						0	0	0					0	682	0	1726
	0	296	441.5	1589.67						0	0	0					1654.67	0	0	0
	0	138	129	0						788	0	399.67					0	0	0	310
	0	442	223.33	279.5						124	0	132					0	0	0	0
	0	157	0	0						198.5	0	1194					1261.33	37063	797	1911
	0	0	439.71	342.5						113	0	0					1061.2	0	1010	7437
	0	394.6	467	1015						220	266	458.5					733.29	71540	0	1071.6
	0	0	672.5	236.5						410.5	134	0					2185.75	0	1301	679.25
	0	0	267.5	2710.5						0	0	117					3796	0	0	357.63
	0	0	253	558						0	0	0					116.67	0	1464	895.5
	0	0	674	3053						0	756	305					1822.33	0	0	3311.33
	0	0	288.5	1547						253	1187	0					402	0	0	70
	417	422	126	1759						0	183	0					0	0	0	839
	0	0	277.75	508						123	0	102					0	0	26719.5	334
	0	0	0	1040.33						0	505	556.5					8623.4	0	709	0
	0	0	635.5	1276.33						106	490	0						874	338	5373
	0	0	612.33	733.33						0	678	0						559	0	0
	0	0	620.5	286.67						0	154	399						0	2383.33	0
	0	0	0	368.29						0	879	0						0	0	1841
	0	0	148	332.5						0	0	0						0	0	1756.29
	0	121	0	749.67						0	0	0						0	0	208
	578	0	1202.67	126.2						0	0	0						0	0	1629
	0	0	0	158						274	635	0						0	66	0
	0	0	832	763.83						0	648	104						0	0	103.5
	139	10256	0	1656						104	506	240.8						0	0	974.67
	600	127	232	899.29						0	621.17	0						0	2441.67	0
	0	0	450.6	1387.75						0	632	1354						0	0	738
	0	0	0	238.25						430	584.86	251						0	279.33	0
	0	0	138	288.22						0	0	272.5						0	374.25
	0	555	0	1524.5						0	0	748						0	2748
	425	0	0							552	1311.5	0						0	837.17
	250.67	131	472.25							0	0	0						0	1433
	0	0	2551.75							0	828.33	0						0	1668.86
	0	0	0							0	713.5	0						0	7418.5
	0	3052	783.5							112	128	0						0	2522
	254	0	0							0	234	0						0	2081.5
	304	0	0							0	773	0						0	476.33
	0	0	278.5							106	0	0							0
	0	0	295							106.5	300	255							0
	622	176	452.2							0	402.67	0							0
		141	0							111	0	146							0
		131	1026.5							680	151.33	0							0
		0	2476.6							550.33	0	0							0
		0	270							104	127	434							0
		0								0	0	0							684
		139.5								0	0	0							0
		0								0	394	791							0
		0								0	213	0							0
		0								0	339	0							0
		0								0	388.4	0							812.5
		0								0	406.5	795							0
		0								0	306.67	0							1072
		0								0	518	0							991
		0								1059	0	0							208
		0								0	1374	413							0
		0								106	0	572.5							445
		242.33								0	0	331							0
		0								232	0	564							2478
		646								0	105	309.33							179.5
		0								0	116	0							0
		0								0	910	598.25							505
		0								0	105.5	0							736.33
		0								0	0	0							2636
		2315								0	531	570							270.33
		329								262	0	130.2							0
		379.5								180.5	113	908							0
		0								107	0	285							0
		0								0	0	0							2849
		0								0	0	123.75							0
		0								0	106	0							0
		0								0	335	381							0
		0								0	0	225							0
		0								336.5	1801	0							2437
		0								116.33	0	1285							0
		0								387	117	0							526.5
		0								0	434	265							0
		0								0		140							531.75
		140								0		101							0
		0								0		0							0
		0								513		390.5							0
		0								0		0							0
		0								3344.83		2085							0
		0								297		0							14347.5
		0								0		0							4949.5
		631.33								0		4790							4501
		2911.33								106		356							288
		418.17								131		109.5							0
		0								0		0							0
		0								100		120							0
		1058								255		189.67							537
		1043								0		0							0
		0								0		0							0
		0								106		0							0
		0								0		1093							571
		0								286		243							4334
		239.5								105		0							262.5
		0								0		586							0
		0								0		0							67
		0								0		0							1155
		0								0		705							2402
		498								0		0							0
		285								0		363							2506.5
		0								126		0							299.5
										233.5		738.33							0
										0		0							304
										110		109							15014
										565		602.5							0
										257		250							1989
										592		680.33							66
										104		0							810
										404		0							0
										168.5		0							0
										0		1603.5							5601
										0		258							596.67
										0		0
										0		0
										246		0
										0		201
										0		0
										120		116
										0		258
										726.5		125
										193		383
										0		230.5
										0		173.5
										0		301.33
												909
												280

## Sheet: F1E
Figure 1E. Quantification of top 5% TRF2 foci intensity in (d) using 3D images by Imaris software.
	Rep1 Representative data									Rep2									Rep3
median	1557	1266	2581	2264					median	12689	9894	20467	19508					median	8255	5955	11182	11718
	sgTER_1C6	sgTER_1C21	sgSense	sgλ2						sgTER_1C6	sgTER_1C21	sgSense	sgλ2						sgTER_C6	sgTER_C21	sgSense	sgλ2
	21708	23078	25151	11365						43516	30320	48330	48714						42647	38484	45681	38170
	17021	20363	23412	11231						35125	29639	47018	41547						41320	34174	43199	37201
	13171	19058	22449	6375						34412	29033	46669	40067						36781	33611	43125	37059
	11912	14845	21016	5995						33439	28055	45472	39073						35207	33510	41363	37047
	11381	12364	19323	5965						32228	26957	44867	38587						34230	31485	40541	36134
	10454	10408	18547	5949						32022	25674	44170	38421						33912	30820	39565	35759
	10276	10222	17533	5812						31958	24766	42573	37134						32351	30738	38681	34725
	10182	9158	17090	5785						31690	22015	41584	37028						31852	29736	38594	34667
	8964	8185	16855	5743						31606	21905	41061	36973						29163	29577	38482	33263
	8216	7734	15699	5726						30742	19164	40699	36741						26839	29012	38408	32354
	7799	7288	15577	5521		Column B	sgλ2	sgλ2		30412	18893	40375	36565		Column B	sgλ2	sgλ2		26537	28687	35825	31669		Column B	sgλ2	sgλ2
	7420	7060	15288	5400		vs.	vs.	vs.		29777	18705	40209	36397		vs.	vs.	vs.		25499	28190	32301	30050		vs.	vs.	vs.
	7257	6961	13509	5361		Column A	sgTER_1C6	sgTER_1C21		29454	18664	39769	36359		Column A	sgTER_1C6	sgTER_1C21		24318	26282	32150	29880		Column A	sgTER_C6	sgTER_C21
	6579	5945	12165	5273						28519	18639	38540	35528						23431	26197	30884	29705
	6346	5893	11542	5160		Mann Whitney test				28192	18519	38202	35500		Mann Whitney test				22879	24228	30459	28485		Mann Whitney test
	6162	5672	11123	5097		P value	<0.0001	<0.0001		28024	17831	38029	35461		P value	<0.0001	<0.0001		22402	22843	29118	28124		P value	<0.0001	<0.0001
	6154	5518	10870	5082		Exact or approximate P value?	Approximate	Approximate		27921	17442	37841	33894		Exact or approximate P value?	Approximate	Approximate		22106	22278	28462	27499		Exact or approximate P value?	Approximate	Approximate
	5750	5442	10847	5024		P value summary	****	****		27911	16929	37737	33890		P value summary	****	****		21787	22139	28367	27376		P value summary	****	****
	5170	4899	10277	4981		Significantly different (P < 0.05)?	Yes	Yes		27653	16562	37605	33387		Significantly different (P < 0.05)?	Yes	Yes		21689	22112	27873	27013		Significantly different (P < 0.05)?	Yes	Yes
	5101	4853	9439	4870		One- or two-tailed P value?	Two-tailed	Two-tailed		27495	16408	37501	32946		One- or two-tailed P value?	Two-tailed	Two-tailed		21687	21732	27801	26407		One- or two-tailed P value?	Two-tailed	Two-tailed
	5080	4789	9276	4863		Sum of ranks in column A,B	86972 , 180574	88428 , 210724		27458	16341	36836	32903		Sum of ranks in column A,B	335560 , 943641	87320 , 737650		21650	21729	27677	25814		Sum of ranks in column A,B	98236 , 237554	97764 , 261365
	5022	4778	9271	4846		Mann-Whitney U	35291	22362		26991	16329	36465	32819		Mann-Whitney U	92307	14167		21142	21728	27505	24687		Mann-Whitney U	38896	28386
	5017	4096	8630	4827						26592	15435	35847	32764						21092	21228	27437	24311
	4995	3875	8597	4658		Difference between medians				26288	15129	35130	32716		Difference between medians				20724	21202	27301	24301		Difference between medians
	4616	3845	8546	4649		Median of column A	1557, n=321	1266, n=363		26172	15081	34295	32677		Median of column A	10311, n=697	8709, n=382		19745	20379	27181	24205		Median of column A	8255, n=344	5955, n=372
	4578	3790	8475	4608		Median of column B	2264, n=410	2264, n=410		26046	14982	34264	32513		Median of column B	18042, n=902	18042, n=902		19585	20290	27173	24147		Median of column B	11718, n=475	11718, n=475
	4338	3697	8229	4565		Difference: Actual	706.5	997.5		25708	14935	34199	32497		Difference: Actual	7731	9333		19457	19783	27002	24031		Difference: Actual	3464	5764
	4327	3691	8148	4556		Difference: Hodges-Lehmann	589	836		25653	14740	33933	32466		Difference: Hodges-Lehmann	6723	8713		19405	18638	26913	23871		Difference: Hodges-Lehmann	3459	4988
	4260	3688	7931	4503						25281	14594	33806	31585						18967	18601	26657	23477
	4233	3380	7842	4437						25110	14518	33709	31379						18914	18063	26545	23363
	4220	3318	7687	4421						24269	13858	33562	31249						18306	17936	26045	23309
	3995	3290	7264	4415						24257	13832	33458	31191						18239	17809	25920	23242
	3994	3258	6624	4415						23728	13685	33358	31163						18164	17484	25723	23224
	3984	3181	6599	4377						23621	13677	33257	31109						18105	17384	25713	23170
	3938	3166	6566	4373						23355	13637	32979	31009						18070	17287	25446	23149
	3870	3149	6387	4353						23317	13633	32839	30854						17800	17214	24888	22897
	3749	3096	6364	4338						23194	13581	32322	30734						17488	17080	24446	22883
	3729	3008	6342	4335						23158	13568	32272	30640						17054	16924	24361	22855
	3679	2979	6324	4246						23025	13542	32036	30626						16979	16290	24073	22773
	3558	2949	6239	4171						22967	13394	31979	30382						16869	15615	23741	22066
	3558	2939	6195	4121						22901	13319	31924	30326						16768	15492	23632	21979
	3557	2890	6172	4089						22342	13312	31807	30184						16411	15045	23507	21895
	3556	2883	6058	4081						22262	13013	31606	30080						16325	14894	23472	21738
	3527	2878	5969	4032						22235	12987	31531	30015						15922	14876	22812	21587
	3505	2845	5807	4003						21973	12756	31527	29857						15806	14776	22812	21455
	3496	2683	5733	4002						21651	12728	31472	29802						15678	14329	22739	21445
	3420	2609	5606	3957						21516	12692	31452	29756						15122	14316	22722	21175
	3378	2599	5603	3917						21414	12529	31276	29742						14599	14105	22306	21046
	3377	2572	5530	3873						21289	12502	31270	29733						14185	14059	22076	20838
	3305	2454	5498	3839						21276	12295	31098	29497						13779	14000	22022	20661
	3294	2344	5489	3827						21234	12226	30912	29462						13732	13878	21900	20354
	3241	2341	5448	3820						21224	11817	30778	29449						13491	13349	21867	20235
	3218	2330	5393	3771						21202	11716	30727	29440						13171	13334	21849	20228
	3195	2221	5370	3758						21178	11632	30689	29410						13114	13131	21695	20138
	3167	2218	5262	3655						21095	11606	30404	29191						13075	12991	21655	20098
	3130	2212	5237	3585						21069	11584	30348	29171						12967	12978	21633	19845
	3128	2202	5174	3572						20972	11569	30263	29037						12928	12899	21595	19725
	3074	2176	5150	3556						20918	11418	29967	28914						12856	12708	21528	19721
	3004	2162	4998	3545						20897	11298	29952	28847						12837	12557	21488	19595
	2951	2098	4997	3535						20831	11276	29827	28823						12734	12285	21409	19544
	2941	2071	4956	3511						20820	11210	29820	28786						12713	12283	21366	19394
	2858	2043	4924	3511						20761	11096	29518	28709						12679	12277	21242	19247
	2856	2024	4833	3508						20662	11051	29499	28557						12520	12197	20958	19076
	2851	2015	4776	3501						20655	10978	29492	28490						12492	12057	20940	18819
	2805	2012	4771	3401						20635	10940	29233	28476						12461	11777	20910	18811
	2803	1939	4713	3396						20634	10890	29160	28445						12430	11622	20815	18706
	2801	1927	4655	3374						20489	10695	29142	28361						12336	11543	20655	18685
	2772	1915	4613	3372						20218	10688	29058	28311						12296	11540	20598	18600
	2762	1860	4579	3370						20096	10665	29025	27985						12242	11522	20552	18551
	2638	1848	4546	3366						20032	10599	28993	27916						12232	11518	20530	18421
	2562	1846	4545	3323						20011	10577	28960	27815						12166	11227	20387	18372
	2502	1841	4514	3313						19914	10479	28877	27767						12080	10917	20253	18309
	2501	1839	4478	3274						19912	10477	28864	27502						11962	10861	19875	18294
	2501	1829	4462	3269						19864	10472	28783	27451						11932	10820	19832	18231
	2501	1811	4454	3269						19862	10425	28750	27419						11879	10655	19815	18211
	2492	1802	4395	3268						19814	10402	28696	27398						11834	10432	19793	18192
	2491	1778	4393	3215						19766	10359	28656	27320						11832	10320	19747	18132
	2467	1777	4320	3210						19664	10237	28631	27196						11820	10263	19636	18085
	2416	1777	4306	3206						19658	10186	28495	27072						11735	10013	19381	18066
	2412	1774	4231	3204						19626	10147	28393	27022						11625	9850	19364	18035
	2405	1747	4153	3197						19626	10147	28146	26944						11588	9734	19163	17988
	2385	1734	4118	3177						19594	10097	28142	26905						11583	9621	19076	17936
	2360	1733	4110	3175						19492	10063	28086	26882						11553	9592	18947	17847
	2337	1724	4090	3147						19464	10002	28082	26831						11525	9558	18455	17788
	2336	1723	4064	3136						19406	9963	27883	26830						11524	9504	18443	17621
	2284	1718	4051	3120						19371	9945	27855	26772						11495	9390	18411	17537
	2275	1707	3927	3113						19289	9907	27845	26767						11433	9353	18285	17470
	2241	1698	3905	3110						19231	9905	27830	26698						11411	9180	18032	17364
	2233	1679	3872	3088						19181	9903	27790	26566						11283	9128	17721	17361
	2218	1667	3862	3087						19117	9895	27691	26513						11237	9109	17663	17296
	2214	1650	3853	3084						19057	9856	27614	26473						11181	9069	17647	17187
	2195	1642	3811	3084						18900	9843	27524	26415						11080	9021	17422	17141
	2171	1631	3809	3084						18826	9818	27507	26403						11060	8953	17381	17048
	2149	1614	3800	3071						18820	9817	27359	26292						10913	8800	17363	17028
	2147	1612	3784	3068						18775	9809	27330	26289						10903	8741	17338	16923
	2134	1609	3759	3059						18773	9761	27315	26289						10746	8690	17040	16804
	2119	1601	3735	3048						18753	9734	27278	26288						10740	8670	17034	16793
	2114	1592	3695	3041						18600	9690	27271	26278						10715	8611	17025	16788
	2087	1592	3666	3027						18591	9690	27141	26266						10712	8415	16951	16711
	2078	1573	3652	3022						18497	9689	26762	26258						10710	8415	16919	16706
	2076	1558	3648	3012						18496	9661	26716	26184						10683	8270	16856	16701
	2060	1558	3620	3006						18491	9660	26635	26148						10593	8160	16751	16689
	2042	1556	3616	2997						18466	9646	26631	26121						10582	8160	16715	16553
	2024	1553	3611	2986						18451	9642	26528	26052						10563	8160	16594	16538
	2016	1549	3608	2965						18381	9639	26472	25989						10542	8102	16572	16481
	2010	1541	3606	2955						18342	9633	26416	25866						10523	7949	16570	16469
	1980	1535	3597	2936						18217	9607	26346	25861						10487	7915	16530	16312
	1972	1533	3587	2923						18164	9573	26320	25768						10463	7750	16409	16052
	1960	1533	3576	2901						17940	9571	26299	25754						10462	7729	16352	15964
	1932	1532	3563	2894						17877	9570	26289	25750						10287	7728	16198	15862
	1876	1522	3559	2894						17732	9536	26276	25737						10215	7680	16173	15838
	1874	1522	3555	2890						17568	9535	26233	25712						10141	7470	16161	15816
	1870	1518	3493	2873						17508	9505	26219	25696						10089	7428	16114	15743
	1859	1514	3491	2859						17391	9474	26180	25586						9989	7427	16092	15720
	1849	1512	3488	2858						17261	9455	26052	25511						9965	7411	15951	15684
	1842	1504	3442	2855						17213	9450	26029	25468						9962	7385	15840	15652
	1842	1494	3428	2848						17197	9445	25977	25454						9913	7320	15723	15632
	1837	1492	3416	2834						17071	9436	25975	25423						9907	7315	15661	15596
	1833	1485	3409	2828						17052	9435	25960	25383						9865	7314	15651	15546
	1822	1478	3384	2808						16987	9435	25800	25381						9842	7309	15637	15538
	1821	1470	3382	2798						16987	9422	25764	25254						9838	7251	15607	15505
	1821	1467	3379	2794						16973	9420	25751	25248						9811	7244	15544	15485
	1794	1463	3371	2774						16937	9390	25727	25095						9805	7212	15503	15439
	1783	1447	3369	2766						16907	9390	25588	25075						9781	7183	15479	15421
	1774	1439	3355	2765						16827	9354	25557	25008						9722	7133	15457	15303
	1765	1439	3350	2759						16711	9317	25557	24990						9704	7123	15435	15278
	1765	1439	3340	2752						16614	9304	25542	24990						9690	7013	15434	15223
	1762	1437	3336	2733						16581	9296	25466	24986						9650	6992	15424	15218
	1745	1430	3324	2732						16537	9295	25451	24841						9650	6944	15416	15165
	1733	1410	3319	2727						16524	9291	25401	24828						9610	6931	15409	15134
	1728	1403	3313	2716						16524	9230	25388	24773						9603	6915	15325	15039
	1725	1401	3309	2714						16521	9228	25312	24735						9601	6904	15316	15002
	1723	1400	3309	2682						16479	9226	25225	24715						9590	6872	15304	14999
	1717	1396	3307	2676						16464	9220	25165	24680						9588	6840	15281	14897
	1716	1395	3307	2657						16453	9220	24965	24563						9576	6790	15254	14887
	1714	1390	3299	2643						16434	9180	24939	24545						9480	6778	15224	14836
	1712	1388	3275	2642						16234	9180	24910	24539						9415	6769	15155	14830
	1712	1379	3270	2642						16220	9180	24842	24517						9390	6754	15152	14807
	1710	1375	3257	2624						16095	9180	24828	24450						9389	6753	15066	14763
	1709	1375	3244	2616						16089	9168	24785	24432						9368	6746	15045	14688
	1689	1370	3241	2613						15943	9167	24743	24429						9358	6723	15040	14676
	1678	1364	3233	2611						15909	9165	24699	24413						9352	6706	14901	14629
	1669	1360	3227	2611						15882	9163	24640	24408						9336	6700	14889	14512
	1666	1356	3222	2605						15880	9159	24620	24399						9288	6696	14718	14503
	1663	1354	3217	2604						15868	9140	24552	24371						9268	6662	14698	14473
	1650	1354	3215	2601						15864	9138	24478	24358						9253	6630	14690	14419
	1650	1352	3209	2596						15649	9136	24455	24346						9231	6605	14570	14388
	1635	1352	3207	2590						15555	9126	24420	24289						9142	6580	14549	14363
	1633	1350	3180	2588						15546	9123	24335	24283						9100	6570	14524	14336
	1625	1347	3179	2578						15473	9104	24287	24269						9090	6539	14501	14329
	1625	1345	3173	2574						15445	9102	24280	24244						9065	6509	14470	14309
	1622	1343	3160	2563						15418	9095	24218	24220						9052	6487	14456	14284
	1609	1337	3129	2562						15401	9086	24208	24207						8981	6482	14378	14186
	1608	1334	3121	2561						15366	9057	24181	24205						8965	6439	14371	14179
	1605	1326	3105	2551						15364	9056	24133	24167						8910	6346	14348	14150
	1605	1323	3070	2544						15355	9040	24086	24144						8852	6344	14319	14113
	1594	1321	3060	2541						15300	9038	24019	24143						8848	6330	14318	14026
	1569	1318	3060	2540						15289	9037	23983	24120						8784	6320	14251	14018
	1567	1312	3057	2527						15255	9032	23981	24117						8756	6319	14199	13978
	1558	1312	3049	2519						15243	9030	23915	24114						8742	6287	14103	13976
	1557	1311	3043	2517						15213	9022	23890	24103						8734	6277	14071	13964
	1555	1311	3041	2515						15206	9017	23888	24102						8712	6264	14016	13958
	1552	1309	3028	2511						15182	9003	23834	24085						8699	6254	14001	13902
	1542	1308	3026	2502						15157	9002	23759	24074						8682	6249	13997	13887
	1540	1308	3013	2500						14992	8992	23743	24032						8665	6238	13916	13881
	1530	1305	3002	2495						14955	8948	23720	24024						8622	6228	13799	13838
	1522	1304	2993	2483						14947	8945	23640	23984						8578	6195	13795	13820
	1520	1301	2991	2481						14939	8925	23618	23943						8491	6189	13735	13782
	1518	1298	2988	2480						14869	8906	23561	23915						8428	6176	13672	13778
	1512	1298	2979	2478						14835	8900	23519	23899						8290	6167	13646	13768
	1511	1296	2974	2476						14820	8898	23473	23871						8277	6140	13526	13736
	1511	1295	2972	2467						14813	8881	23387	23810						8262	6125	13496	13660
	1509	1295	2971	2466						14790	8873	23369	23805						8247	6120	13494	13656
	1501	1292	2971	2453						14773	8865	23346	23805						8236	6117	13481	13635
	1500	1292	2970	2441						14771	8857	23345	23764						8225	6110	13387	13633
	1497	1290	2968	2440						14742	8857	23322	23752						8200	6097	13380	13605
	1493	1287	2959	2436						14723	8837	23258	23705						8189	6090	13357	13442
	1491	1278	2959	2434						14684	8818	23246	23666						8125	6064	13307	13434
	1490	1274	2957	2430						14668	8811	23244	23626						8103	6059	13275	13407
	1488	1273	2949	2425						14618	8809	23223	23617						8087	6057	13269	13386
	1483	1269	2949	2423						14541	8808	23124	23600						8086	6045	13158	13366
	1475	1266	2948	2413						14515	8805	23084	23594						8068	6044	13130	13353
	1472	1264	2942	2409						14496	8769	23034	23530						8067	6016	12975	13331
	1470	1263	2940	2403						14459	8765	23033	23524						7971	5969	12940	13246
	1462	1261	2930	2393						14424	8757	23005	23488						7967	5961	12934	13218
	1461	1261	2927	2386						14420	8754	22916	23486						7965	5956	12896	13212
	1458	1260	2926	2385						14387	8753	22889	23485						7897	5953	12888	13157
	1458	1260	2922	2380						14264	8731	22881	23480						7883	5949	12879	13143
	1453	1257	2909	2371						14143	8723	22867	23470						7851	5948	12870	13037
	1447	1256	2890	2370						14138	8716	22832	23427						7794	5947	12835	13032
	1443	1256	2874	2367						14127	8712	22799	23376						7789	5944	12689	13020
	1442	1255	2851	2365						14111	8706	22776	23307						7774	5928	12677	13015
	1442	1252	2848	2362						14108	8675	22714	23306						7742	5927	12629	12926
	1441	1251	2845	2358						14095	8675	22693	23258						7678	5921	12587	12920
	1438	1250	2840	2354						14007	8670	22647	23254						7635	5907	12579	12877
	1432	1246	2840	2350						13894	8670	22601	23240						7594	5886	12524	12870
	1430	1245	2836	2350						13886	8669	22592	23225						7587	5840	12478	12809
	1422	1244	2835	2337						13858	8669	22574	23206						7570	5828	12437	12796
	1408	1242	2827	2324						13832	8668	22561	23156						7560	5803	12388	12791
	1406	1242	2821	2315						13832	8659	22541	23134						7548	5803	12373	12766
	1404	1242	2816	2315						13831	8655	22533	23109						7541	5795	12316	12762
	1398	1241	2809	2314						13767	8649	22490	22996						7523	5761	12309	12733
	1389	1239	2807	2297						13705	8644	22459	22955						7517	5760	12205	12687
	1388	1238	2805	2294						13681	8640	22453	22897						7455	5752	12175	12646
	1381	1236	2805	2265						13639	8632	22412	22894						7451	5744	12173	12640
	1377	1236	2799	2262						13589	8629	22368	22847						7431	5730	12153	12634
	1376	1236	2798	2259						13571	8628	22366	22830						7430	5722	12110	12601
	1376	1234	2791	2240						13570	8618	22356	22821						7373	5696	12048	12529
	1366	1234	2773	2227						13536	8612	22346	22779						7355	5696	12043	12493
	1363	1233	2765	2227						13487	8608	22325	22771						7349	5690	12003	12483
	1359	1232	2763	2226						13471	8598	22323	22770						7328	5680	11968	12464
	1355	1232	2761	2223						13398	8596	22307	22768						7323	5674	11927	12459
	1353	1230	2757	2223						13364	8596	22216	22758						7320	5673	11922	12422
	1352	1229	2752	2219						13352	8590	22120	22689						7301	5649	11916	12389
	1351	1228	2745	2216						13295	8590	22109	22661						7284	5643	11893	12379
	1350	1227	2727	2216						13261	8588	22028	22615						7186	5639	11873	12370
	1346	1226	2708	2210						13260	8587	21951	22569						7180	5633	11835	12368
	1345	1226	2702	2200						13255	8581	21934	22549						7169	5626	11828	12260
	1342	1223	2676	2197						13246	8552	21916	22539						7096	5625	11827	12247
	1342	1223	2662	2186						13152	8547	21906	22418						7096	5617	11797	12240
	1341	1221	2660	2183						13130	8528	21873	22397						7045	5613	11787	12174
	1338	1220	2638	2183						13116	8519	21868	22388						7013	5612	11787	12166
	1325	1218	2634	2181						13100	8491	21853	22372						7002	5599	11763	12163
	1324	1216	2633	2180						13013	8489	21835	22364						7000	5592	11748	12138
	1321	1212	2628	2180						12997	8489	21833	22345						6998	5588	11746	12087
	1313	1210	2624	2177						12997	8478	21817	22276						6939	5587	11738	12041
	1313	1209	2615	2173						12988	8478	21814	22243						6932	5578	11675	12018
	1312	1209	2615	2171						12987	8478	21795	22239						6899	5567	11626	11986
	1312	1208	2608	2166						12961	8468	21789	22218						6882	5559	11623	11946
	1311	1206	2608	2154						12959	8454	21740	22214						6876	5545	11599	11938
	1310	1206	2606	2154						12957	8452	21735	22205						6869	5540	11585	11925
	1309	1206	2601	2149						12900	8441	21696	22191						6863	5539	11582	11890
	1304	1206	2596	2146						12825	8437	21685	22115						6839	5529	11536	11848
	1304	1205	2593	2146						12822	8434	21666	22073						6834	5512	11506	11783
	1303	1205	2592	2143						12818	8431	21637	22065						6806	5505	11496	11778
	1301	1205	2588	2143						12805	8429	21631	22055						6790	5496	11449	11754
	1300	1205	2586	2143						12786	8428	21616	22054						6762	5487	11437	11721
	1299	1204	2581	2138						12759	8427	21596	22032						6761	5475	11427	11718
	1291	1203	2579	2137						12737	8422	21570	22024						6739	5464	11424	11705
	1289	1200	2578	2131						12735	8415	21546	21999						6711	5462	11415	11704
	1280	1196	2577	2119						12688	8415	21545	21975						6710	5458	11376	11675
	1280	1196	2575	2118						12671	8415	21525	21963						6695	5456	11372	11655
	1274	1195	2572	2117						12609	8408	21509	21958						6673	5453	11349	11648
	1273	1194	2569	2108						12580	8406	21494	21940						6643	5448	11291	11624
	1272	1194	2564	2102						12536	8400	21475	21934						6635	5444	11289	11614
	1270	1193	2554	2102						12513	8396	21450	21868						6617	5442	11258	11600
	1269	1193	2550	2097						12450	8396	21364	21868						6609	5437	11202	11594
	1269	1193	2550	2092						12402	8394	21246	21832						6588	5435	11182	11558
	1269	1192	2550	2090						12382	8379	21246	21818						6578	5428	11152	11552
	1264	1192	2550	2086						12379	8364	21227	21817						6575	5416	11108	11549
	1262	1192	2543	2084						12344	8350	21205	21817						6575	5409	11091	11543
	1256	1192	2541	2080						12329	8349	21204	21812						6539	5403	11067	11524
	1255	1192	2533	2067						12285	8346	21196	21807						6497	5397	11033	11519
	1253	1191	2517	2064						12268	8345	21190	21774						6481	5386	11031	11475
	1253	1189	2513	2057						12215	8331	21170	21750						6471	5383	11024	11374
	1242	1186	2511	2054						12206	8330	21151	21739						6442	5380	11015	11374
	1240	1185	2508	2047						12194	8318	21107	21686						6435	5371	11014	11358
	1239	1185	2508	2042						12179	8312	21090	21623						6409	5368	11006	11352
	1237	1184	2502	2039						12104	8298	21068	21551						6384	5362	11006	11322
	1232	1183	2501	2032						12060	8285	21005	21533						6377	5358	10977	11292
	1232	1181	2495	2028						12059	8278	20982	21499						6367	5345	10961	11273
	1230	1180	2488	2028						12052	8276	20969	21473						6360	5337	10953	11252
	1226	1179	2483	2024						12044	8273	20951	21369						6300	5335	10935	11226
	1221	1176	2475	2023						12036	8272	20934	21368						6275	5324	10911	11224
	1220	1176	2474	2016						12009	8266	20918	21360						6248	5321	10856	11180
	1217	1176	2473	2014						11987	8265	20878	21349						6247	5317	10841	11159
	1213	1175	2465	2012						11958	8264	20855	21318						6240	5317	10834	11145
	1212	1174	2465	2006						11932	8264	20852	21287						6236	5308	10796	11141
	1210	1174	2456	2004						11927	8261	20841	21230						6232	5297	10785	11126
	1209	1173	2443	2002						11874	8255	20835	21193						6221	5294	10722	11101
	1207	1173	2438	2001						11863	8255	20817	21185						6197	5284	10710	11035
	1204	1172	2436	1996						11858	8247	20780	21183						6192	5283	10705	11015
	1204	1171	2423	1986						11850	8247	20685	21168						6166	5278	10652	10970
	1201	1171	2411	1982						11825	8233	20674	21153						6154	5277	10643	10967
	1201	1166	2410	1981						11800	8232	20626	21132						6145	5264	10640	10966
	1200	1164	2403	1972						11794	8228	20620	21108						6109	5262	10635	10958
	1200	1163	2397	1972						11791	8223	20601	21072						6107	5261	10583	10948
	1199	1162	2395	1959						11786	8219	20580	21060						6099	5257	10576	10934
	1196	1161	2381	1953						11759	8219	20561	20980						6076	5254	10549	10906
	1196	1161	2375	1950						11727	8213	20555	20949						6052	5252	10548	10893
	1193	1160	2375	1949						11724	8208	20555	20937						6042	5238	10545	10889
	1193	1160	2366	1948						11718	8204	20520	20933						6035	5224	10543	10888
	1193	1158	2362	1946						11696	8203	20519	20917						6032	5217	10541	10888
	1192	1158	2350	1937						11542	8196	20458	20890						6028	5216	10537	10882
	1192	1154	2348	1936						11505	8194	20415	20878						6000	5211	10510	10870
	1188	1154	2347	1935						11449	8193	20390	20830						6000	5203	10506	10852
	1187	1153	2322	1932						11432	8188	20389	20826						5990	5196	10498	10832
	1186	1153	2288	1928						11418	8180	20346	20799						5970	5195	10475	10825
	1184	1153	2275	1928						11351	8180	20308	20796						5951	5190	10466	10816
	1181	1152	2266	1926						11312	8178	20219	20742						5951	5185	10453	10762
	1178	1152	2264	1923						11304	8177	20200	20740						5942	5177	10402	10728
	1174	1151	2261	1921						11296	8172	20196	20703						5942	5174	10401	10726
	1173	1149	2250	1914						11275	8171	20138	20692						5924	5174	10353	10677
	1171	1147	2247	1914						11267	8167	20135	20676						5922	5174	10343	10665
	1169	1147	2241	1909						11261	8166	20122	20631						5915	5163	10327	10646
	1163	1144	2240	1907						11237	8164	20117	20625						5914	5160	10320	10640
	1162	1143	2236	1907						11237	8163	20035	20619						5911	5155	10294	10631
	1160	1142	2234	1899						11227	8160	20028	20597						5907	5153	10243	10617
	1159	1139	2231	1896						11203	8160	19976	20567						5892	5146	10242	10604
	1158	1138	2229	1894						11180	8160	19919	20541						5884	5144	10236	10568
	1158	1138	2223	1892						11169	8158	19837	20533						5878	5142	10207	10532
	1156	1136	2216	1891						11148	8156	19766	20511						5871	5137	10171	10508
	1156	1135	2211	1885						11148	8154	19759	20501						5847	5127	10128	10500
	1155	1135	2196	1884						11049	8141	19752	20495						5844	5124	10118	10493
	1150	1135	2193	1884						11048	8138	19743	20488						5840	5123	10117	10486
	1145	1133	2192	1878						11025	8136	19732	20468						5818	5112	10115	10457
	1144	1133	2186	1871						11013	8132	19730	20391						5817	5106	10092	10440
	1144	1129	2177	1871						10992	8131	19688	20385						5810	5103	10087	10427
	1143	1128	2175	1864						10972	8129	19651	20385						5800	5096	10082	10424
	1142	1127	2169	1862						10969	8128	19608	20348						5772	5084	10069	10422
	1138	1127	2159	1856						10969	8127	19600	20333						5751	5072	10069	10410
	1136	1127	2150	1850						10965	8123	19582	20321						5746	5071	10031	10394
	1134	1126	2143	1845						10928	8108	19582	20316						5709	5070	10011	10388
	1134	1125	2139	1845						10895	8096	19533	20315						5708	5070	10010	10383
	1132	1124	2137	1844						10874	8094	19507	20274						5700	5054	9999	10356
	1131	1122	2136	1839						10855	8088	19474	20273						5693	5051	9955	10348
	1129	1122	2135	1835						10834	8085	19444	20256						5693	5042	9917	10348
	1127	1122	2132	1835						10812	8081	19428	20251						5690	5038	9907	10339
	1127	1120	2126	1832						10804	8065	19382	20211						5666	5036	9907	10334
	1125	1119	2119	1830						10788	8064	19377	20205						5665	5027	9899	10327
	1124	1119	2115	1825						10775	8054	19356	20191						5654	5012	9884	10316
		1119	2114	1822						10714	8034	19347	20190						5634	5011	9828	10291
		1118	2113	1819						10710	8033	19325	20161						5631	5011	9823	10271
		1118	2109	1817						10707	8024	19223	20150						5629	5008	9797	10265
		1116	2106	1814						10652	8018	19193	20136						5629	5008	9784	10247
		1116	2103	1812						10636	8017	19169	20132						5626	5000	9745	10242
		1114	2099	1810						10612	8006	19133	20102						5625	4999	9718	10219
		1112	2098	1809						10608	8000	19126	20090						5617	4955	9711	10214
		1112	2081	1808						10598	7999	19096	20086						5614	4950	9704	10193
		1111	2081	1808						10574	7993	19073	20070						5613	4947	9690	10188
		1111	2080	1806						10562	7991	19061	20049						5611	4941	9681	10159
		1111	2071	1798						10555	7983	19041	20015						5610	4928	9670	10136
		1110	2068	1797						10510	7975	18952	20010						5566	4922	9636	10126
		1108	2055	1796						10506	7974	18933	19968						5517	4910	9627	10114
		1108	2048	1794						10505	7973	18918	19962						5514	4908	9611	10096
		1107	2047	1793						10493	7973	18898	19944						5507	4905	9611	10086
		1106	2042	1792						10490	7973	18895	19935						5491	4899	9550	10074
		1105	2040	1791						10489	7970	18871	19921						5482	4898	9517	10074
		1103	2039	1790						10460	7969	18841	19896						5480	4894	9496	10060
		1103	2034	1787						10429	7965	18829	19887						5474	4893	9491	10050
		1100	2033	1778						10425	7964	18827	19856						5473	4892	9488	9999
		1097	2031	1774						10405	7961	18800	19852						5471	4886	9455	9992
		1096	2022	1763						10372	7961	18765	19844						5469	4877	9445	9986
		1096	2020	1763						10368	7959	18725	19812						5464	4877	9445	9986
		1095	2019	1759						10345	7958	18708	19798							4873	9435	9974
		1091	2017	1751						10344	7953	18665	19797							4865	9435	9957
		1091	2007	1746						10328	7946	18660	19774							4865	9410	9952
		1089	2004	1742						10318	7945	18650	19748							4864	9384	9946
		1086	2003	1741						10311	7935	18612	19748							4860	9354	9938
		1086	2001	1740						10305	7930	18606	19726							4852	9352	9901
		1085	1992	1739						10272	7924	18588	19712							4849	9337	9887
		1083	1988	1739						10264	7922	18578	19701							4845	9321	9885
		1083	1986	1737						10252	7921	18573	19700							4839	9289	9880
		1083	1984	1730						10246	7911	18559	19689							4831	9282	9877
		1082	1983	1728						10226	7910	18523	19682							4820	9268	9854
		1081	1982	1726						10213	7910	18511	19629							4816	9261	9826
		1080	1979	1726						10192	7905	18459	19602							4813	9247	9819
		1079	1976	1726						10182	7900	18439	19546							4803	9245	9807
		1079	1973	1724						10176	7898	18360	19544							4803	9242	9795
		1078	1972	1723						10150	7873	18339	19524							4802	9240	9781
		1077	1971	1722						10133	7852	18297	19523							4800	9215	9780
		1077	1970	1722						10099	7847	18271	19501							4799	9204	9780
		1076	1963	1721						10094	7846	18266	19498							4796	9196	9754
			1962	1712						10091	7844	18251	19498							4792	9180	9721
			1958	1702						10088	7840	18228	19497							4791	9174	9720
			1957	1699						10051	7831	18215	19489							4791	9165	9711
			1954	1695						10019	7818	18186	19484							4786	9163	9706
			1954	1693						10005	7812	18162	19452							4786	9157	9688
			1951	1692						9988	7810	18106	19446							4784	9154	9684
			1948	1690						9972	7808	18092	19415							4775	9152	9682
			1945	1690						9955	7806	18078	19387							4775	9151	9670
			1934	1685						9949	7799	18069	19364							4773	9134	9668
			1931	1684						9945	7799	18063	19359								9134	9666
			1928	1682						9945	7794	18040	19334								9107	9659
			1925	1681						9940	7791	18035	19308								9101	9656
			1917	1675						9930	7791	17978	19275								9096	9652
			1916	1674						9914	7782	17975	19256								9071	9648
			1909	1673						9912	7782	17933	19248								9059	9631
			1906	1673						9908	7782	17927	19234								9046	9623
			1905	1670						9899	7776	17918	19230								9041	9620
			1904	1667						9890	7776	17868	19216								9041	9596
			1903	1664						9877	7743	17852	19206								9034	9576
			1899	1664						9868		17843	19198								9014	9564
			1886	1662						9853		17826	19197								9013	9564
			1883	1662						9852		17806	19189								9011	9563
			1883	1661						9840		17791	19189								9007	9562
			1878	1661						9833		17775	19188								8994	9534
			1877	1659						9808		17748	19179								8958	9511
			1875	1659						9801		17725	19157								8949	9488
			1873	1658						9783		17718	19151								8929	9471
			1869	1654						9769		17708	19149								8917	9407
			1868	1653						9752		17685	19145								8907	9403
			1864	1650						9742		17675	19132								8891	9400
			1863	1649						9739		17595	19088								8877	9399
			1863	1649						9737		17582	19076								8874	9385
			1860	1645						9732		17545	19067								8829	9373
			1858	1644						9712		17544	19042								8828	9372
			1858	1643						9711		17497	19028								8821	9367
			1858	1642						9703		17469	19018								8815	9355
			1856	1636						9690		17461	19014								8813	9343
			1844	1634						9690		17455	18985								8809	9330
			1843	1631						9689		17441	18981								8793	9329
			1842	1629						9684		17396	18979								8781	9325
			1841	1629						9681		17373	18974								8758	9320
			1840	1628						9677		17364	18945								8736	9316
			1839	1625						9677		17309	18936								8717	9308
			1839	1624						9677		17257	18929								8696	9294
			1839	1615						9672		17223	18927								8695	9280
			1837	1615						9668		17222	18921								8691	9221
			1835	1614						9657		17215	18906								8686	9211
			1831							9656		17213	18903								8674	9210
			1828							9654		17168	18885								8672	9208
			1818							9647		17167	18837								8670	9204
			1816							9634		17155	18824								8670	9172
			1815							9629		17120	18786								8667	9142
			1815							9621		17114	18718								8666	9124
			1809							9614		17088	18680								8661	9103
			1809							9604		17085	18654								8646	9076
			1809							9600		17062	18635								8639	9075
			1808							9600		17047	18609								8609	9060
			1805							9599		17034	18597								8588	9055
			1804							9588		17031	18586								8584	9048
			1800							9587		16947	18581								8578	9047
			1795							9560		16930	18540								8576	9032
			1791							9550		16918	18523								8567	9026
			1790							9531		16900	18469								8565	9012
			1790							9530		16895	18449								8548	9009
			1788							9525		16890	18446								8525	9005
			1781							9524		16877	18445								8513	9002
			1777							9523		16871	18432								8510	8998
			1776							9519		16855	18414								8502	8994
			1768							9479		16835	18382								8490	8986
			1768							9475		16830	18380								8487	8979
			1767							9454		16807	18359								8480	8969
			1766							9451		16786	18351								8477	8960
			1764							9449		16767	18326								8421	8958
			1758							9442		16747	18316								8412	8948
			1754							9440		16722	18311								8409	8918
			1751							9435		16714	18292								8406	8915
			1746							9435		16701	18251								8405	8905
			1745							9435		16693	18204								8403	8899
			1745							9435		16686	18170								8398	8896
			1743							9435		16680	18162								8389	8887
			1742							9435		16665	18137								8374	8880
			1735							9433		16638	18125								8356	8861
			1733							9427		16628	18121								8341	8850
			1729							9427		16622	18079								8325	8840
			1729							9426		16594	18078								8315	8835
			1726							9425		16583	18067								8307	8828
			1724							9425		16573	18045								8280	8809
			1716							9422		16569	18044								8279	8806
			1715							9407		16541	18039								8267	8793
			1699							9399		16532	18029								8256	8792
			1691							9394		16527	18014								8254	8784
			1689							9392		16521	18009								8233	8780
			1687							9392		16481	17980								8230	8778
			1686							9390		16472	17960								8215	8765
			1685							9385		16466	17958								8202	8754
			1683							9374		16461	17949								8199	8747
			1680							9369		16424	17947								8181	8738
			1680							9367		16405	17931								8180	8732
			1678							9362		16399	17899								8179	8732
			1677							9356		16392	17888								8166	8724
			1675							9333		16391	17864								8165	8720
			1674							9331		16386	17862								8160	8713
			1672							9318		16325	17858								8160	8707
			1670							9318		16320	17849								8160	8696
			1670							9314		16320	17829								8159	8673
			1670							9306		16320	17828								8151	8666
			1670							9302		16314	17824								8149	8659
			1666							9295		16306	17806								8144	8655
			1661							9285		16288	17796								8141	8629
			1658							9283		16285	17795								8132	8617
			1654							9262		16261	17768								8122	8616
			1652							9257		16253	17738								8118	8615
										9254		16250	17730								8113
										9252		16201	17708								8101
										9250		16186	17706								8100
										9242		16179	17701								8098
										9240		16165	17688								8098
										9230		16146	17670								8097
										9227		16138	17658								8094
										9215		16123	17650								8091
										9214		16102	17645								8085
										9211		16050	17625								8032
										9207		16047	17624								8026
										9204		16028	17587								8021
										9196		16021	17546								7992
										9180		16018	17545								7972
										9180		16017	17544								7968
										9180		15982	17524								7961
										9180		15966	17523								7959
										9180		15965	17520								7940
										9180		15962	17516								7912
										9180		15958	17508								7912
										9180		15956	17488
										9180		15941	17479
										9180		15910	17476
										9175		15900	17461
										9175		15882	17461
										9165		15879	17457
										9162		15875	17453
										9162		15805	17435
										9161		15804	17416
										9159		15793	17416
										9154		15784	17399
										9146		15781	17360
										9133		15766	17358
										9125		15756	17348
										9124		15748	17346
										9118		15733	17342
										9115		15718	17325
										9090		15701	17293
										9077		15679	17290
										9072		15678	17268
										9070		15620	17248
										9060		15614	17246
										9060		15603	17245
										9057		15580	17240
										9055		15572	17211
										9048		15559	17207
										9041		15555	17174
										9037		15501	17165
										9036		15488	17157
										9024		15482	17117
										9023		15480	17111
										9018		15466	17109
										9013		15464	17044
										8986		15454	17037
										8974		15453	17025
										8970		15437	17021
										8966		15431	16997
										8963		15423	16993
										8945		15395	16986
										8942		15367	16930
										8933		15359	16928
										8933		15332	16920
										8931		15310	16914
										8925		15305	16904
										8925		15300	16895
										8925		15286	16893
										8925		15285	16889
										8920		15285	16863
										8918		15284	16841
										8916		15275	16837
										8913		15272	16831
										8910		15267	16831
										8901		15255	16830
										8893		15248	16827
										8883		15238	16810
										8882		15229	16794
										8881		15222	16791
										8872		15209	16776
										8863		15199	16768
										8861		15199	16723
										8859		15176	16722
										8850		15168	16716
										8849		15165	16703
										8848		15163	16696
										8843		15157	16688
										8836		15137	16681
										8833		15131	16673
										8833		15122	16660
										8832		15105	16648
										8829		15104	16610
										8826		15098	16607
										8823		15095	16602
										8821		15093	16583
										8815		15087	16579
										8812		15087	16573
										8810		15081	16549
										8809		15051	16517
										8808		15045	16503
										8805		15033	16463
										8803		15029	16460
										8797		14998	16442
										8789		14996	16430
										8789		14976	16428
										8779		14944	16417
										8772		14942	16407
										8771		14923	16399
										8765		14916	16390
										8765		14911	16370
										8758		14895	16366
										8755		14887	16364
										8754		14886	16364
										8754		14863	16363
										8745		14861	16357
										8732		14831	16327
										8725		14819	16319
										8724		14814	16290
										8715		14768	16289
										8713		14762	16259
										8711		14754	16256
										8711		14753	16244
										8698		14751	16209
										8697		14736	16209
										8694		14734	16192
										8683		14729	16173
										8681		14720	16170
										8680		14718	16157
										8679		14717	16156
										8672		14716	16151
										8670		14714	16150
										8670		14708	16141
										8670		14689	16139
										8670		14656	16131
										8670		14623	16094
										8670		14590	16089
										8670		14578	16086
										8670		14565	16077
										8670		14537	16070
										8668		14533	16065
										8666		14531	16062
										8660		14528	16052
										8656		14511	16041
										8646		14503	16009
										8645		14500	16008
										8642		14497	15982
										8638		14491	15974
										8637		14459	15963
										8636		14456	15952
										8635		14435	15951
										8632		14418	15933
										8629		14380	15919
										8626		14377	15914
										8625		14366	15913
										8621		14351	15906
										8614		14343	15898
										8610		14307	15877
										8610		14299	15854
										8607		14295	15830
										8598		14294	15830
										8592		14263	15828
										8587		14263	15816
										8586		14262	15810
										8584		14262	15801
										8579		14245	15788
										8574		14243	15778
										8573		14223	15777
										8567		14217	15769
										8565		14216	15758
										8563		14203	15747
										8561		14187	15743
										8559		14179	15741
										8554		14174	15737
										8552		14167	15730
										8550		14131	15724
										8548		14127	15720
										8548		14124	15714
										8543		14119	15700
										8542		14086	15696
										8538		14084	15694
										8529		14054	15650
										8528		14049	15642
										8527		14027	15634
										8525		13965	15633
										8521		13947	15633
										8520		13938	15618
										8519		13937	15603
										8519		13892	15594
										8516		13866	15594
										8513		13860	15592
										8512		13850	15587
										8511		13843	15575
										8499		13793	15574
										8487		13779	15573
										8482		13774	15570
										8480		13765	15558
										8472		13761	15552
										8471		13732	15548
										8468		13730	15543
										8462		13729	15541
										8461		13712	15523
										8436		13700	15522
										8429		13690	15481
										8419		13679	15467
										8417		13678	15461
										8415		13677	15459
										8415		13666	15457
										8415		13659	15452
										8415		13651	15429
										8413		13650	15425
										8405		13648	15422
										8404		13644	15422
										8403		13619	15410
										8400		13607	15404
										8397		13600	15403
										8396		13599	15386
										8387		13591	15384
										8387		13581	15384
										8383		13565	15383
										8381		13560	15375
										8379			15359
										8377			15358
										8376			15336
										8372			15331
													15314
													15292
													15283
													15276
													15274
													15274
													15267
													15242
													15235
													15231
													15211
													15209
													15190
													15162
													15161
													15157
													15151
													15138
													15131
													15127
													15112
													15110
													15091
													15088
													15081
													15074
													15039
													15038
													15024
													15019
													15015
													15007
													14987
													14981
													14973
													14970
													14955
													14951
													14946
													14940
													14930
													14925
													14917
													14907
													14891
													14881
													14874
													14860
													14839
													14816
													14789
													14786
													14782
													14766
													14765
													14756
													14744
													14719
													14715
													14710
													14669
													14665
													14659
													14657
													14653
													14636
													14617
													14617
													14612
													14606
													14589
													14587
													14579
													14571
													14531
													14530
													14506
													14506
													14499
													14491
													14485
													14473
													14444
													14435
													14433
													14429
													14417
													14413
													14409
													14406
													14403
													14398
													14394
													14392
													14390
													14381
													14380
													14376
													14350
													14345
													14337
													14297
													14289
													14271
													14237
													14215
													14212
													14202
													14193
													14191
													14168
													14164
													14159
													14145
													14131
													14129
													14102
													14097
													14077
													14077
													14068
													14042
													14038
													14028
													14025
													14023
													14020
													14013
													14013
													14006
													13997
													13989
													13988
													13976
													13964
													13962
													13962
													13927
													13922
													13922
													13913
													13907
													13901
													13894
													13886
													13874
													13870
													13867
													13866
													13857
													13857
													13853
													13849
													13847
													13830
													13823
													13814
													13812
													13754
													13753
													13750
													13737
													13737
													13735
													13725
													13725
													13699
													13698
													13684
													13680
													13669
													13652
													13649
													13648
													13641
													13620
													13608
													13606
													13604
													13601
													13587
													13560
													13533
													13513
													13509
													13492
													13489
													13489
													13483
													13480
													13480
													13469
													13467
													13450
													13440
													13437
													13421
													13414
													13410
													13410
													13410
													13394
													13392
													13383
													13381

## Sheet: F1F
Figure 1F. Quantification of APB foci in TERRA knockdown cells (sgTER_1C6, sgTER_1C21) or control cells (sgSense, sgλ2).
Representative data		Rep1									Rep2									Rep3
Three independent replicates combined
	mean	1.5	0.6	2.4	3.4					mean	0.9	1.2	1.4	1.6					mean	1.3	0.3	2.1	2.1
		sgTER_1C6	sgTER_1C21	sgSense	sgλ2						sgTER_1C6	sgTER_1C21	sgSense	sgλ2						sgTER_1C6	sgTER_1C21	sgSense	sgλ2
		0	0	4	2						2	0	0	3						0	1	0	0
		0	2	0	3						2	2	0	3						0	0	0	0
		3	0	1	1						0	1	0	0						4	0	0	2
		0	0	3	7						0	3	0	0						4	1	5	1
		3	0	3	2						2	0	0	1						0	0	15	3
		0	0	1	3						2	3	0	1						1	3	7	0
		5	3	2	1						2	6	0	0						4	0	3	1
		3	0	3	6						2	3	0	1						0	1	3	1
		3	1	0	0						3	6	0	5						0	0	4	0
		5	3	6	5						1	0	0	2						3	0	2	0
		0	1	2	0		Column B	sgλ2	sgλ2		1	0	4	1		Column B	sgλ2	sgλ2		6	0	0	1		Column B	sgλ2	sgλ2
		0	0	4	0		vs.	vs.	vs.		1	0	0	2		vs.	vs.	vs.		0	0	0	2		vs.	vs.	vs.
		4	0	2	1		Column A	sgTER_1C6	sgTER_1C21		0	0	4	0		Column A	sgTER_1C6	sgTER_1C21		2	0	4	0		Column A	sgTER_1C6	sgTER_1C21
		3	0	2	8						2	1	0	1						5	0	2	1
		1	3	1	6		Mann Whitney test				1	0	2	1		Mann Whitney test	<0.0001	0.0105		0	0	0	0		Mann Whitney test
		0	0	0	7		P value	<0.0001	<0.0001		0	5	0	1		P value	Approximate	Approximate		0	3	2	1		P value	<0.0001	<0.0001
		1	0	0	5		Exact or approximate P value?	Approximate	Approximate		2	0	0	0		Exact or approximate P value?	****	*		0	1	6	0		Exact or approximate P value?	Approximate	Approximate
		2	2	1	0		P value summary	****	****		0	3	0	7		P value summary	Yes	Yes		0	1	5	4		P value summary	****	****
		5	0	1	1		Significantly different (P < 0.05)?	Yes	Yes		0	2	1	1		Significantly different (P < 0.05)?	Two-tailed	Two-tailed		3	0	0	2		Significantly different (P < 0.05)?	Yes	Yes
		6	0	3	1		One- or two-tailed P value?	Two-tailed	Two-tailed		0	1	0	1		One- or two-tailed P value?	61064 , 68223	45834 , 57906		0	0	4	1		One- or two-tailed P value?	Two-tailed	Two-tailed
		3	1	1	7		Sum of ranks in column A,B	30579 , 53677	29860 , 61519		0	0	1	2		Sum of ranks in column A,B	24749	22398		1	0	2	1		Sum of ranks in column A,B	39097 , 60138	41726 , 75160
		0	0	0	1		Mann-Whitney U	10878	6640		1	0	0	6		Mann-Whitney U				5	0	0	0		Mann-Whitney U	17152	11098
		1	0	1	2						0	0	0	3						0	0	1	0
		0	0	0	3		Difference between medians				2	3	2	0		Difference between medians				6	0	5	2		Difference between medians
		1	0	1	5		Median of column A	1.000, n=198	0.000, n=215		0	0	0	0		Median of column A	0.000, n=269	1.000, n=216		1	2	0	5		Median of column A	0.000, n=209	0.000, n=247
		1	0	3	0		Median of column B	3.000, n=212	3.000, n=212		0	0	0	2		Median of column B	1.000, n=239	1.000, n=239		1	0	0	6		Median of column B	2.000, n=236	2.000, n=236
		3	1	0	7		Difference: Actual	2	3		4	8	3	0		Difference: Actual	1	0		1	0	0	2		Difference: Actual	2	2
		0	0	0	2		Difference: Hodges-Lehmann	2	3		1	0	4	12		Difference: Hodges-Lehmann	0	0		1	0	0	5		Difference: Hodges-Lehmann	1	1
		2	0	4	6						0	0	1	0						0	0	1	1
		0	1	2	4						0	0	5	0						0	0	6	3
		1	0	0	6						0	1	3	0						1	1	3	0
		1	1	1	2						0	0	5	6						2	0	1	1
		0	0	2	3						0	0	3	2						0	0	2	4
		1	0	0	8						3	1	0	1						1	0	0	0
		1	1	2	8						0	1	0	3						0	0	0	2
		3	0	1	3						0	1	2	2						0	0	2	0
		2	1	0	3						0	1	1	0						2	0	0	4
		0	0	5	2						0	0	5	3						3	0	3	0
		0	1	11	4						0	1	0	2						0	0	1	3
		0	0	4	2						0	3	0	6						0	0	3	3
		2	2	0	4						0	1	0	8						2	0	3	2
		1	1	1	0						0	1	5	1						5	0	1	1
		1	0	1	3						0	0	1	3						6	1	6	2
		4	1	1	6						0	0	5	6						1	0	6	4
		0	1	0	3						0	2	4	4						0	0	2	0
		2	0	0	2						0	0	7	2						0	0	2	8
		0	0	0	3						0	1	4	2						0	0	1	1
		3	3	0	2						1	0	4	1						0	0	2	2
		0	0	1	3						0	1	0	1						2	1	0	5
		1	0	0	3						0	8	4	0						0	1	2	2
		0	0	1	11						0	0	0	0						0	0	0	0
		0	1	1	2						0	5	2	0						4	0	0	0
		0	0	3	5						0	0	0	0						5	1	4	0
		1	0	4	1						1	0	0	2						0	0	2	1
		0	0	4	0						1	6	1	1						0	0	3	1
		0	1	0	0						0	0	0	0						0	0	5	1
		0	0	0	0						1	1	0	5						0	0	4	4
		0	0	3	6						0	1	8	1						2	0	4	9
		3	3	7	5						0	3	1	3						3	0	3	3
		1	1	3	4						0	5	1	1						1	1	2	6
		2	0	2	4						0	0	0	0						0	0	1	4
		3	0	0	3						0	0	3	1						0	1	0	3
		1	2	1	0						0	7	0	0						0	0	4	1
		3	0	6	6						0	0	1	0						0	0	7	1
		0	2	8	1						0	1	0	1						1	0	2	3
		1	2	2	5						0	0	0	1						0	0	0	1
		1	0	7	2						0	0	0	0						4	0	0	1
		1	0	4	4						2	0	0	0						4	0	0	1
		2	0	4	1						1	0	0	1						0	0	0	1
		0	0	2	3						0	1	0	1						0	3	0	4
		0	0	2	2						1	0	0	2						0	0	1	3
		0	0	1	1						0	0	0	0						11	0	1	1
		3	1	1	3						1	2	3	2						1	0	1	0
		0	0	6	1						0	0	1	0						1	0	0	2
		1	2	1	3						1	4	3	0						0	0	1	0
		5	0	4	4						2	1	5	3						1	1	1	2
		4	0	3	0						0	1	2	6						0	3	0	1
		1	0	4	9						0	0	2	4						1	0	4	3
		9	0	2	2						0	2	5	1						2	1	3	4
		2	0	0	4						0	0	0	3						0	0	9	5
		1	5	3	2						2	0	0	0						2	0	5	0
		0	0	4	5						0	0	4	0						0	0	8	3
		0	2	2	4						0	3	7	5						0	0	0	2
		1	2	2	2						1	1	2	2						0	0	1	1
		1	1	1	6						0	0	5	0						0	0	1	7
		2	0	1	4						0	0	1	5						4	0	2	6
		7	2	2	1						0	3	0	4						0	0	1	0
		2	0	3	5						0	5	1	0						1	0	0	2
		1	3	0	0						0	0	2	3						2	0	0	2
		2	0	4	5						1	0	1	4						4	0	0	3
		4	0	0	5						1	0	1	1						0	1	6	1
		4	0	1	4						0	0	2	1						0	1	0	3
		0	0	1	5						6	6	3	1						0	0	1	2
		1	0	2	3						1	5	2	3						6	0	3	2
		0	0	0	7						2	1	0	3						0	0	8	3
		0	0	8	4						1	3	0	3						5	0	3	1
		3	0	7	10						0	0	2	2						4	0	0	4
		0	0	6	4						0	2	0	0						0	0	0	3
		2	0	5	0						0	0	5	0						0	0	6	4
		1	0	1	5						1	2	3	1						6	0	1	4
		0	0	3	0						0	1	0	3						2	0	3	5
		1	0	1	4						2	0	14	1						1	1	4	0
		1	0	0	4						0	0	2	0						2	0	8	1
		0	0	1	4						0	4	1	1						8	0	4	1
		0	1	1	5						2	0	1	0						0	1	4	0
		0	2	2	0						0	1	2	0						1	0	3	1
		1	0	2	3						1	0	2	5						0	0	0	1
		0	1	3	6						0	0	9	2						3	1	0	3
		0	0	4	3						0	0	1	1						1	0	0	0
		2	0	3	9						0	1	0	0						0	2	7	5
		0	2	0	2						1	1	1	3						3	0	0	6
		1	0	5	2						0	0	1	0						1	0	3	0
		1	0	2	1						2	3	0	0						2	0	4	5
		1	0	2	1						0	0	0	1						0	0	0	0
		0	0	2	5						0	0	0	1						0	0	3	1
		0	0	3	1						0	4	0	1						0	0	1	0
		1	0	3	1						1	1	3	6						3	0	0	0
		0	0	2	4						1	0	2	3						2	0	1	2
		1	0	3	5						1	0	1	1						0	0	1	0
		2	2	2	3						0	1	0	2						0	0	0	2
		0	0	1	7						0	0	0	4						0	0	2	3
		2	0	0	2						1	1	2	1						0	0	2	1
		0	0	6	7						3	0	6	1						0	0	0	4
		2	1	5	0						1	0	2	1						1	0	1	3
		0	1	1	0						1	1	1	0						0	0	0	2
		2	1	0	1						6	1	2	1						0	0	1	3
		0	3	2	3						1	3	3	3						2	0	1	7
		5	1	2	1						2	2	0	2						3	0	0	1
		2	1	5	0						2	3	0	0						0	0	0	2
		1	0	1	3						1	0	1	0						0	0	4	1
		1	1	2	5						0	2	2	3						0	0	0	4
		1	1	2	2						0	0	0	0						4	0	0	5
		0	2	2	0						2	0	3	0						3	1	5	0
		0	1	1	2						5	0	0	0						0	0	7	0
		0	3	3	3						2	1	0	1						0	0	0	1
		0	0	4	6						2	1	1	1						0	1	1	0
		0	0	3	3						3	0	0	0						0	0	0	2
		1	1	1	3						0	2	0	2						0	1	0	5
		2	1	4	0						3	0	2	1						7	0	1	2
		4	0	2	2						2	0	0	0						2	0	2	5
		0	0	1	4						4	0	1	1						0	0	5	5
		1	0	3	7						2	0	1	1						0	0	5	2
		0	0	1	7						4	1	0	1						0	0	15	4
		2	3	7	5						1	0	0	0						1	0	1	2
		2	1	5	6						0	1	0	0						0	1	0	2
		1	0	1	4						1	0	1	2						2	0	4	0
		0	1	0	3						1	0	2	4						0	0	1	3
		4	0	4	7						0	0	0	0						0	0	3	2
		0	2	3	1						1	1	0	0						0	0	1	0
		0	2	2	4						0	6	0	4						1	0	4	3
		3	0	5	6						2	0	0	0						0	0	4	3
		12	0	4	3						0	3	0	1						3	0	1	1
		3	1	8	3						2	3	1	0						3	0	1	3
		0	1	4	5						0	1	1	3						0	0	4	2
		1	1	3	5						0	2	0	0						0	0	0	5
		5	0	5	3						2	0	0	2						0	0	3	8
		4	0	2	4						3	0	0	1						1	8	1	8
		4	0	2	11						1	0	0	0						2	0	2	2
		1	0	1	4						4	8	0	1						1	0	0	1
		0	0	7	0						0	1	0	1						1	0	4	4
		0	0	2	2						0	2	1	1						0	0	0	1
		3	0	2	0						0	3	0	8						0	0	1	3
		0	3	3	0						1	2	1	0						1	0	0	1
		1	0	0	2						5	0	2	0						0	0	3	2
		0	0	0	0						1	2	4	1						0	0	1	1
		1	0	0	1						1	0	5	0						0	0	0	0
		5	0	2	4						0	0	0	7						3	0	0	10
		4	0	0	4						1	0	0	0						1	0	0	5
		3	0	1	3						0	0	0	0						1	6	0	1
		3	0	4	5						0	0	2	6						0	0	1	3
		2	1	0	1						0	2	0	0						0	0	0	2
		1	0	4	0						0	2	0	1						0	0	0	4
		2	1	4	1						1	0	3	3						0	0	0	0
		0	1	3	3						0	3	1	0						0	0	0	1
		1	0	3	5						0	0	3	0						0	0	0	0
		0	0	1	2						3	0	1	0						0	0	6	0
		2	1	0	1						0	2	0	2						0	0	0	4
		1	0	0	2						0	1	0	0						1	0	0	0
		4	0	3	2						2	0	0	0						5	2	1	1
		0	2	3	1						0	5	2	3						3	1	1	5
		0	0	2	4						1	0	1	1						3	2	4	3
		1	0	5	2						0	1	2	1						0	0	6	3
		1	0	6	5						0	1	1	5						0	0	0	5
		3	0	0	3						0	1	2	1						10	0	0	0
		4	0	2	3						0	0	3	0						0	0	5	1
		0	0	3	6						0	1	1	0						3	0	3	0
		0	1	2	0						2	1	0	0						1	0	1	0
		1	1	6	0						0	2	1	0						0	0	5	2
		2	4	1	1						1	1	0	0						2	0	2	5
		0	0	4	0						0	0	3	0						0	0	3	1
		4	1	0	7						0	1	1	0						2	1	0	0
		0	1	0	1						1	3	4	4						2	0	0	9
		2	1	0	7						0	0	0	2						0	0	4	1
		0	0	4	6						0	0	0	2						0	0	5	7
		0	0	5	7						0	0	0	3						0	0	0	3
		0	0	0	8						3	0	0	4						0	1	3	1
		3	0	4	8						0	3	0	2						0	0	2	1
		2	0	3	0						0	0	2	0						1	1	3	0
			4	6	6						0	0	5	1						0	0	7	2
			2	9	2						1	0	0	3						1	0	1	2
			0	2	9						1	0	0	2						0	0	0	2
			0	1	7						0	0	5	4						0	0	4	0
			0	5	5						2	3	1	0						0	0	1	6
			0	0	7						6	1	1	2						0	0	0	0
			0	3	4						0	3	0	0						0	0		0
			1	3	3						1	0	2	0						8	3		0
			1		2						0	1	2	0						0	2		7
			0		3						0	2	1	3						2	2		3
			0		2						0	5	1	3						1	0		0
			0		4						8	4	0	0							2		0
			0		4						3	0	0	0							0		2
			0		4						1	0	2	1							0		1
			0								0	2	4	1							0		1
			0								0	2	3	0							1		1
			1								0	2	1	1							0		9
											0	1	2	5							0		3
											2		0	2							0		0
											0		1	1							7		3
											0		2	2							1		2
											2		1	0							0		1
											2			1							0		2
											7			1							0		1
											0			1							0		1
											0			0							0		0
											0			7							0		0
											0			1							0		0
											0			1							0		1
											0			2							0		0
											0			6							0		0
											1			3							0		0
											0			0							0		0
											0			0							0		1
											1			2							0		5
											4			0							0		3
											1			12							0		2
											1			0							0		3
											2			0							0
											1			0							1
											1			6							0
											2										1
											3										0
											0										0
											9										0
											0										0
											0										0
											2										0
											1										0
											1
											0
											0
											0
											1
											1
											0
											0
											0
											3
											4
											0
											0
											0
											1
											0
											9
											0
											0
											0
											0
											2

## Sheet: F1G
Figure 1G. Quantification of telomeric R-loops by qPCR after DNA-RNA immunoprecipitation using S9.6 antibody.
Rep1 Representative data											Rep2											Rep3
			sgλ2 vs sgTER_1C6	sgλ2 vs sgTER_1C21										sgλ2 vs sgTER_1C6	sgλ2 vs sgTER_1C21										sgλ2 vs sgTER_1C6	sgλ2 vs sgTER_1C21
		stastictis	Unpaired t test										stastictis	Unpaired t test										stastictis	Unpaired t test
		P value	< 0.0001	< 0.0001									P value	< 0.0001	< 0.0001									P value	0.0255	0.0075
		P value summary	****	****									P value summary	****	****									P value summary	*	**
		Significantly different? (P < 0.05)	Yes	Yes									Significantly different? (P < 0.05)	Yes	Yes									Significantly different? (P < 0.05)	Yes	Yes
		One- or two-tailed P value?	Two-tailed	Two-tailed									One- or two-tailed P value?	Two-tailed	Two-tailed									One- or two-tailed P value?	Two-tailed	Two-tailed
		t and df	t=20.52 df=4	t=21.97 df=4									t and df	t=28.98 df=4	t=50.11 df=4									t and df	t=3.476 df=4	t=4.994 df=4
		How big is the difference?											How big is the difference?											How big is the difference?
		Mean ± SEM of column A	2.933 ± 0.2137 N=3	1.997 ± 0.07535 N=3									Mean ± SEM of column A	13.34 ± 0.6529 N=3	2.440 ± 0.07371 N=3									Mean ± SEM of column A	2.053 ± 0.1848 N=3	1.740 ± 0.09644 N=3
		Mean ± SEM of column G	22.71 ± 0.9396 N=3	22.71 ± 0.9396 N=3									Mean ± SEM of column G	43.72 ± 0.8205 N=3	43.72 ± 0.8205 N=3									Mean ± SEM of column G	3.220 ± 0.2802 N=3	3.220 ± 0.2802 N=3
		Difference between means	19.78 ± 0.9636	20.71 ± 0.9426									Difference between means	30.38 ± 1.049	41.28 ± 0.8238									Difference between means	1.167 ± 0.3357	1.480 ± 0.2964
		95% confidence interval	17.10 to 22.45	18.10 to 23.33									95% confidence interval	27.47 to 33.29	39.00 to 43.57									95% confidence interval	0.2347 to 2.099	0.6571 to 2.303
		R square	0.9906	0.9918									R square	0.9953	0.9984									R square	0.7512	0.8618
		Knockdown											Knockdown											Knockdown
fold enrichment (SQ/ SQ mean)	technical Replicates	sgTER_1C6	sgTER_1C21	sgSense	sgλ2						fold enrichment (SQ/ SQ mean)	technical Replicates	sgTER_1C6	sgTER_1C21	sgSense	sgλ2						fold enrichment (SQ/ SQ mean)	technical Replicates	sgTER_1C6	sgTER_1C21	sgSense	sgλ2
RNH-/ RNH+ mean	1	3.31161	2.03858	4.90871	24.2355						RNH-/ RNH+ mean	1	14.6273	2.47338	22.5228	44.1833						RNH-/ RNH+ mean	1	2.42083	1.92483	2.04941	3.61921
	2	2.57224	1.85457	5.50207	22.8926							2	12.5162	2.54876	21.4414	42.1281							2	1.83452	1.59379	2.21941	2.68212
	3	2.9221	2.10023	3.88423	21.0021							3	12.8688	2.30382	19.1423	44.8608							3	1.91013	1.71034	2.36353	3.3649
RNH+/ RNH+ mean	1	1.12947	1.03105	0.96639	1.00785						RNH+/ RNH+ mean	1	1.15795	1.09731	0.833508	1.0601						RNH+/ RNH+ mean	1	1.15078	1.04069	1.10176	0.998013
	2	0.877295	0.961416	1.04232	1.16116							2	0.94669	0.954792	1.13597	0.918397							2	0.97418	1.05172	1.06706	0.919205
	3	0.996618	1.00936	0.991701	0.830372							3	0.895357	0.947901	1.03052	1.0215							3	0.873181	0.906207	0.830588	1.08874
clones	group	Sample	Cq	Cq Mean	Cq Std. Dev	Starting Quantity (SQ)	Log Starting Quantity	SQ Mean	SQ Std. Dev		clones	group	Sample	Cq	Cq Mean	Cq Std. Dev	Starting Quantity (SQ)	Log Starting Quantity	SQ Mean	SQ Std. Dev		clones	group	Sample	Cq	Cq Mean	Cq Std. Dev	Starting Quantity (SQ)	Log Starting Quantity	SQ Mean	SQ Std. Dev
sgTER_1C6	RNH-	input TEC6 (-)	16.39	16.26	0.111	10	1	10	0		TERRA KD C6	RNH-	input C6 RNH-	16.9396	16.7044	0.207722	10	1	10	0		TERRA KD C6	RNH-	input C6 RNH-	16.89	16.63	0.255	10	1	10	0
		input TEC6 (-)	16.19	16.26	0.111	10	1	10	0				input C6 RNH-	16.5461	16.7044	0.207722	10	1	10	0				input C6 RNH-	16.38	16.63	0.255	10	1	10	0
		input TEC6 (-)	16.21	16.26	0.111	10	1	10	0				input C6 RNH-	16.6276	16.7044	0.207722	10	1	10	0				input C6 RNH-	16.6	16.63	0.255	10	1	10	0
		input TEC6 (-)	19.95	19.71	0.211	1	0	1	0				input C6 RNH-	19.8733	19.9012	0.0369838	1	0	1	0				input C6 RNH-	20.14	20.09	0.044	1	0	1	0
		input TEC6 (-)	19.54	19.71	0.211	1	0	1	0				input C6 RNH-	19.8872	19.9012	0.0369838	1	0	1	0				input C6 RNH-	20.05	20.09	0.044	1	0	1	0
		input TEC6 (-)	19.63	19.71	0.211	1	0	1	0				input C6 RNH-	19.9431	19.9012	0.0369838	1	0	1	0				input C6 RNH-	20.09	20.09	0.044	1	0	1	0
		input TEC6 (-)	23.21	23.22	0.013	0.1	-1	0.1	1.7e-17				input C6 RNH-	23.3047	23.3302	0.0255454	0.1	-1	0.1	1.69967e-17				input C6 RNH-	23.31	23.41	0.099	0.1	-1	0.1	1.7e-17
		input TEC6 (-)	23.21	23.22	0.013	0.1	-1	0.1	1.7e-17				input C6 RNH-	23.3302	23.3302	0.0255454	0.1	-1	0.1	1.69967e-17				input C6 RNH-	23.51	23.41	0.099	0.1	-1	0.1	1.7e-17
		input TEC6 (-)	23.24	23.22	0.013	0.1	-1	0.1	1.7e-17				input C6 RNH-	23.3558	23.3302	0.0255454	0.1	-1	0.1	1.69967e-17				input C6 RNH-	23.39	23.41	0.099	0.1	-1	0.1	1.7e-17
		TER KD C6 RNH-	21.93	22.12	0.191	0.2338	-0.631	0.207	0.0261				C6 RNH-	19.0056	19.1471	0.124264	1.16545	0.0664924	1.06267	0.0901059				C6 RNH-	22.65	22.91	0.221	0.1697	-0.77	0.144	0.0224
		TER KD C6 RNH-	22.31	22.12	0.191	0.1816	-0.741	0.207	0.0261				C6 RNH-	19.2386	19.1471	0.124264	0.99724	-0.00120015	1.06267	0.0901059				C6 RNH-	23.06	22.91	0.221	0.1286	-0.891	0.144	0.0224
		TER KD C6 RNH-	22.11	22.12	0.191	0.2063	-0.685	0.207	0.0261				C6 RNH-	19.1971	19.1471	0.124264	1.02533	0.0108648	1.06267	0.0901059				C6 RNH-	23	22.91	0.221	0.1339	-0.873	0.144	0.0224
	RNH+	input TEC6 (+)	16.95	16.76	0.175	10	1	10	0			RNH+	input C6 RNH+	16.7857	16.649	0.146934	10	1	10	0			RNH+	input C6 RNH+	17.09	16.97	0.21	10	1	10	0
		input TEC6 (+)	16.6	16.76	0.175	10	1	10	0				input C6 RNH+	16.4936	16.649	0.146934	10	1	10	0				input C6 RNH+	16.73	16.97	0.21	10	1	10	0
		input TEC6 (+)	16.72	16.76	0.175	10	1	10	0				input C6 RNH+	16.6675	16.649	0.146934	10	1	10	0				input C6 RNH+	17.09	16.97	0.21	10	1	10	0
		input TEC6 (+)	20.22	20.33	0.108	1	0	1	0				input C6 RNH+	19.8364	20.157	0.359035	1	0	1	0				input C6 RNH+	20.35	20.25	0.104	1	0	1	0
		input TEC6 (+)	20.43	20.33	0.108	1	0	1	0				input C6 RNH+	20.0897	20.157	0.359035	1	0	1	0				input C6 RNH+	20.24	20.25	0.104	1	0	1	0
		input TEC6 (+)	20.34	20.33	0.108	1	0	1	0				input C6 RNH+	20.5449	20.157	0.359035	1	0	1	0				input C6 RNH+	20.14	20.25	0.104	1	0	1	0
		input TEC6 (+)	24.02	23.94	0.081	0.1	-1	0.1	1.7e-17				input C6 RNH+	23.293	23.3855	0.0810966	0.1	-1	0.1	1.69967e-17				input C6 RNH+	23.55	23.84	0.27	0.1	-1	0.1	1.7e-17
		input TEC6 (+)	23.94	23.94	0.081	0.1	-1	0.1	1.7e-17				input C6 RNH+	23.4192	23.3855	0.0810966	0.1	-1	0.1	1.69967e-17				input C6 RNH+	24.08	23.84	0.27	0.1	-1	0.1	1.7e-17
		input TEC6 (+)	23.86	23.94	0.081	0.1	-1	0.1	1.7e-17				input C6 RNH+	23.4444	23.3855	0.0810966	0.1	-1	0.1	1.69967e-17				input C6 RNH+	23.9	23.84	0.27	0.1	-1	0.1	1.7e-17
		TER KD C6 RNH+	24.26	24.49	0.207	0.08123	-1.09	0.0706	0.00958				C6 RNH+	22.7964	23.0249	0.20222	0.0922612	-1.03498	0.0796762	0.0110892				C6 RNH+	24.11	24.33	0.208	0.08067	-1.093	0.0701	0.00985
		TER KD C6 RNH+	24.54	24.49	0.207	0.06789	-1.168	0.0706	0.00958				C6 RNH+	23.0975	23.0249	0.20222	0.0754286	-1.12246	0.0796762	0.0110892				C6 RNH+	24.36	24.33	0.208	0.06829	-1.166	0.0701	0.00985
		TER KD C6 RNH+	24.66	24.49	0.207	0.06265	-1.203	0.0706	0.00958				C6 RNH+	23.1808	23.0249	0.20222	0.0713387	-1.14668	0.0796762	0.0110892				C6 RNH+	24.52	24.33	0.208	0.06121	-1.213	0.0701	0.00985
sgTER_1C21	RNH-	input TEC21 (-)	16.01	15.88	0.153	10	1	10	0		TERRA KD C21	RNH-	input C21 RNH-	15.6455	15.5828	0.077207	10	1	10	0		TERRA KD C21	RNH-	input C21 RNH-	16.52	16.47	0.146	10	1	10	0
		input TEC21 (-)	15.71	15.88	0.153	10	1	10	0				input C21 RNH-	15.6063	15.5828	0.077207	10	1	10	0				input C21 RNH-	16.3	16.47	0.146	10	1	10	0
		input TEC21 (-)	15.94	15.88	0.153	10	1	10	0				input C21 RNH-	19.0254	19.0475	0.0291102	1	0	1	0				input C21 RNH-	16.58	16.47	0.146	10	1	10	0
		input TEC21 (-)	19.3	19.31	0.021	1	0	1	0				input C21 RNH-	19.0805	19.0475	0.0291102	1	0	1	0				input C21 RNH-	19.94	19.92	0.075	1	0	1	0
		input TEC21 (-)	19.33	19.31	0.021	1	0	1	0				input C21 RNH-	19.0365	19.0475	0.0291102	1	0	1	0				input C21 RNH-	19.99	19.92	0.075	1	0	1	0
		input TEC21 (-)	19.29	19.31	0.021	1	0	1	0				input C21 RNH-	22.7584	22.7957	0.055241	0.1	-1	0.1	1.69967e-17				input C21 RNH-	19.84	19.92	0.075	1	0	1	0
		input TEC21 (-)	23.03	23.03	0.066	0.1	-1	0.1	1.7e-17				input C21 RNH-	22.7696	22.7957	0.055241	0.1	-1	0.1	1.69967e-17				input C21 RNH-	23.63	23.61	0.1	0.1	-1	0.1	1.7e-17
		input TEC21 (-)	23.1	23.03	0.066	0.1	-1	0.1	1.7e-17				input C21 RNH-	22.8591	22.7957	0.055241	0.1	-1	0.1	1.69967e-17				input C21 RNH-	23.71	23.61	0.1	0.1	-1	0.1	1.7e-17
		input TEC21 (-)	22.97	23.03	0.066	0.1	-1	0.1	1.7e-17				C21 RNH-	20.1499	20.1704	0.0775509	0.542001	-0.266	0.535121	0.02749				input C21 RNH-	23.51	23.61	0.1	0.1	-1	0.1	1.7e-17
		TER KD C21 RNH-	23.16	23.19	0.101	0.08929	-1.049	0.0875	0.0056				C21 RNH-	20.1051	20.1704	0.0775509	0.558518	-0.252963	0.535121	0.02749				C21 RNH-	21.98	22.14	0.148	0.2791	-0.554	0.253	0.0243
		TER KD C21 RNH-	23.3	23.19	0.101	0.08123	-1.09	0.0875	0.0056				C21 RNH-	20.2561	20.1704	0.0775509	0.504845	-0.296842	0.535121	0.02749				C21 RNH-	22.27	22.14	0.148	0.2311	-0.636	0.253	0.0243
		TER KD C21 RNH-	23.11	23.19	0.101	0.09199	-1.036	0.0875	0.0056				input C21 RNH+	15.9224	15.7713	0.173399	10	1	10	0				C21 RNH-	22.16	22.14	0.148	0.248	-0.606	0.253	0.0243
	RNH+	input TEC21 (+)	15.98	15.79	0.164	10	1	10	0			RNH+	input C21 RNH+	15.8095	15.7713	0.173399	10	1	10	0			RNH+	input C21 RNH+	16.12	16.19	0.111	10	1	10	0
		input TEC21 (+)	15.7	15.79	0.164	10	1	10	0				input C21 RNH+	15.582	15.7713	0.173399	10	1	10	0				input C21 RNH+	16.32	16.19	0.111	10	1	10	0
		input TEC21 (+)	15.69	15.79	0.164	10	1	10	0				input C21 RNH+	19.0577	19.0872	0.0812437	1	0	1	0				input C21 RNH+	16.13	16.19	0.111	10	1	10	0
		input TEC21 (+)	19.16	19.18	0.072	1	0	1	0				input C21 RNH+	19.179	19.0872	0.0812437	1	0	1	0				input C21 RNH+	19.39	19.7	0.271	1	0	1	0
		input TEC21 (+)	19.13	19.18	0.072	1	0	1	0				input C21 RNH+	19.0248	19.0872	0.0812437	1	0	1	0				input C21 RNH+	19.89	19.7	0.271	1	0	1	0
		input TEC21 (+)	19.26	19.18	0.072	1	0	1	0				input C21 RNH+	22.9443	22.8646	0.0946021	0.1	-1	0.1	1.69967e-17				input C21 RNH+	19.83	19.7	0.271	1	0	1	0
		input TEC21 (+)	22.94	22.9	0.042	0.1	-1	0.1	1.7e-17				input C21 RNH+	22.76	22.8646	0.0946021	0.1	-1	0.1	1.69967e-17				input C21 RNH+	23.66	23.55	0.123	0.1	-1	0.1	1.7e-17
		input TEC21 (+)	22.9	22.9	0.042	0.1	-1	0.1	1.7e-17				input C21 RNH+	22.8894	22.8646	0.0946021	0.1	-1	0.1	1.69967e-17				input C21 RNH+	23.42	23.55	0.123	0.1	-1	0.1	1.7e-17
		input TEC21 (+)	22.86	22.9	0.042	0.1	-1	0.1	1.7e-17				C21 RNH+	21.3647	21.5069	0.123297	0.240457	-0.618963	0.219134	0.0184819				input C21 RNH+	23.58	23.55	0.123	0.1	-1	0.1	1.7e-17
		TER KD C21 RNH+	24.08	24.12	0.055	0.04516	-1.345	0.0438	0.00156				C21 RNH+	21.5726	21.5069	0.123297	0.209227	-0.679382	0.219134	0.0184819				C21 RNH+	22.84	22.91	0.133	0.1509	-0.821	0.145	0.0118
		TER KD C21 RNH+	24.18	24.12	0.055	0.04211	-1.376	0.0438	0.00156				C21 RNH+	21.5834	21.5069	0.123297	0.207717	-0.682528	0.219134	0.0184819				C21 RNH+	22.82	22.91	0.133	0.1525	-0.817	0.145	0.0118
		TER KD C21 RNH+	24.11	24.12	0.055	0.04421	-1.354	0.0438	0.00156															C21 RNH+	23.06	22.91	0.133	0.1314	-0.882	0.145	0.0118
sgSense	RNH-	input Sense (-)	16.1	16.02	0.251	10	1	10	0		sense KD	RNH-	input SE RNH-	15.4834	15.2994	0.164562	10	1	10	0		sense KD	RNH-	input SE RNH-	16.7	16.81	0.228	10	1	10	0
		input Sense (-)	15.74	16.02	0.251	10	1	10	0				input SE RNH-	15.2488	15.2994	0.164562	10	1	10	0				input SE RNH-	17.07	16.81	0.228	10	1	10	0
		input Sense (-)	16.23	16.02	0.251	10	1	10	0				input SE RNH-	15.1661	15.2994	0.164562	10	1	10	0				input SE RNH-	16.66	16.81	0.228	10	1	10	0
		input Sense (-)	19.08	19.19	0.094	1	0	1	0				input SE RNH-	18.5228	18.5764	0.0758728	1	0	1	0				input SE RNH-	20.25	20.18	0.147	1	0	1	0
		input Sense (-)	19.25	19.19	0.094	1	0	1	0				input SE RNH-	18.5433	18.5764	0.0758728	1	0	1	0				input SE RNH-	20.01	20.18	0.147	1	0	1	0
		input Sense (-)	19.23	19.19	0.094	1	0	1	0				input SE RNH-	18.6632	18.5764	0.0758728	1	0	1	0				input SE RNH-	20.27	20.18	0.147	1	0	1	0
		input Sense (-)	23.3	23.1	0.224	0.1	-1	0.1	1.7e-17				input SE RNH-	22.0631	22.0752	0.0208065	0.1	-1	0.1	1.69967e-17				input SE RNH-	23.82	23.73	0.121	0.1	-1	0.1	1.7e-17
		input Sense (-)	22.86	23.1	0.224	0.1	-1	0.1	1.7e-17				input SE RNH-	22.0634	22.0752	0.0208065	0.1	-1	0.1	1.69967e-17				input SE RNH-	23.59	23.73	0.121	0.1	-1	0.1	1.7e-17
		input Sense (-)	23.12	23.1	0.224	0.1	-1	0.1	1.7e-17				input SE RNH-	22.0993	22.0752	0.0208065	0.1	-1	0.1	1.69967e-17				input SE RNH-	23.78	23.73	0.121	0.1	-1	0.1	1.7e-17
		sense RNH-	22.71	22.77	0.272	0.1183	-0.927	0.115	0.0197				SE RNH-	19.6916	19.7971	0.124655	0.736503	-0.132825	0.687867	0.0564546				SE RNH-	21.82	21.71	0.107	0.3484	-0.458	0.376	0.0267
		sense RNH-	22.54	22.77	0.272	0.1326	-0.878	0.115	0.0197				SE RNH-	19.7651	19.7971	0.124655	0.701138	-0.154196	0.687867	0.0564546				SE RNH-	21.7	21.71	0.107	0.3773	-0.423	0.376	0.0267
		sense RNH-	23.07	22.77	0.272	0.09361	-1.029	0.115	0.0197				SE RNH-	19.9347	19.7971	0.124655	0.625959	-0.203454	0.687867	0.0564546				SE RNH-	21.61	21.71	0.107	0.4018	-0.396	0.376	0.0267
	RNH+											RNH+	input SE RNH+	14.4393	14.9265	0.421885	10	1	10	0			RNH+	input SE RNH+	15.91	15.89	0.308	10	1	10	0
													input SE RNH+	15.1642	14.9265	0.421885	10	1	10	0				input SE RNH+	16.19	15.89	0.308	10	1	10	0
		input Sense (+)	15.12	15.04	0.077	10	1	10	0				input SE RNH+	15.1759	14.9265	0.421885	10	1	10	0				input SE RNH+	15.57	15.89	0.308	10	1	10	0
		input Sense (+)	15.03	15.04	0.077	10	1	10	0				input SE RNH+	18.412	18.3959	0.0470437	1	0	1	0				input SE RNH+	19.1	18.91	0.351	1	0	1	0
		input Sense (+)	14.97	15.04	0.077	10	1	10	0				input SE RNH+	18.4328	18.3959	0.0470437	1	0	1	0				input SE RNH+	18.51	18.91	0.351	1	0	1	0
		input Sense (+)	18.59	18.47	0.241	1	0	1	0				input SE RNH+	18.3429	18.3959	0.0470437	1	0	1	0				input SE RNH+	19.14	18.91	0.351	1	0	1	0
		input Sense (+)	18.19	18.47	0.241	1	0	1	0				input SE RNH+	22.2118	22.208	0.0296097	0.1	-1	0.1	1.69967e-17				input SE RNH+	23.41	22.96	0.471	0.1	-1	0.1	1.7e-17
		input Sense (+)	18.62	18.47	0.241	1	0	1	0				input SE RNH+	22.2355	22.208	0.0296097	0.1	-1	0.1	1.69967e-17				input SE RNH+	23	22.96	0.471	0.1	-1	0.1	1.7e-17
		input Sense (+)	22.13	22.13	0	0.1	-1	0.1	0				input SE RNH+	22.1767	22.208	0.0296097	0.1	-1	0.1	1.69967e-17				input SE RNH+	22.47	22.96	0.471	0.1	-1	0.1	1.7e-17
		sense RNH+	24.26	24.21	0.058	0.02329	-1.633	0.0241	0.000927				SE RNH+	24.6189	24.359	0.236611	0.027256	-1.56454	0.0327003	0.0050203				SE RNH+	21.83	21.99	0.237	0.1873	-0.727	0.17	0.0251
		sense RNH+	24.15	24.21	0.058	0.02512	-1.6	0.0241	0.000927				SE RNH+	24.1562	24.359	0.236611	0.0371467	-1.43008	0.0327003	0.0050203				SE RNH+	21.88	21.99	0.237	0.1814	-0.741	0.17	0.0251
		sense RNH+	24.22	24.21	0.058	0.0239	-1.622	0.0241	0.000927				SE RNH+	24.3018	24.359	0.236611	0.0336983	-1.47239	0.0327003	0.0050203				SE RNH+	22.26	21.99	0.237	0.1412	-0.85	0.17	0.0251
sgλ2	RNH-	input L2 (-)	15.69	15.57	0.115	10	1	10	0		lamda 2	RNH-	input L2 RNH-	15.8104	15.7337	0.0705709	10	1	10	0		lamda 2	RNH-	input L2 RNH-	17.31	17.29	0.054	10	1	10	0
		input L2 (-)	15.47	15.57	0.115	10	1	10	0				input L2 RNH-	15.6716	15.7337	0.0705709	10	1	10	0				input L2 RNH-	17.22	17.29	0.054	10	1	10	0
		input L2 (-)	15.54	15.57	0.115	10	1	10	0				input L2 RNH-	15.7191	15.7337	0.0705709	10	1	10	0				input L2 RNH-	17.32	17.29	0.054	10	1	10	0
		input L2 (-)	19.11	19.13	0.026	1	0	1	0				input L2 RNH-	19.0787	19.1305	0.0461664	1	0	1	0				input L2 RNH-	21.08	21.13	0.05	1	0	1	0
		input L2 (-)	19.16	19.13	0.026	1	0	1	0				input L2 RNH-	19.1673	19.1305	0.0461664	1	0	1	0				input L2 RNH-	21.18	21.13	0.05	1	0	1	0
		input L2 (-)	19.11	19.13	0.026	1	0	1	0				input L2 RNH-	19.1454	19.1305	0.0461664	1	0	1	0				input L2 RNH-	21.13	21.13	0.05	1	0	1	0
		input L2 (-)	22.83	22.99	0.354	0.1	-1	0.1	1.7e-17				input L2 RNH-	22.4185	22.5573	0.134426	0.1	-1	0.1	1.69967e-17				input L2 RNH-	24.45	24.67	0.306	0.1	-1	0.1	1.7e-17
		input L2 (-)	23.4	22.99	0.354	0.1	-1	0.1	1.7e-17				input L2 RNH-	22.5664	22.5573	0.134426	0.1	-1	0.1	1.69967e-17				input L2 RNH-	24.54	24.67	0.306	0.1	-1	0.1	1.7e-17
		input L2 (-)	22.75	22.99	0.354	0.1	-1	0.1	1.7e-17				input L2 RNH-	22.6869	22.5573	0.134426	0.1	-1	0.1	1.69967e-17				input L2 RNH-	25.02	24.67	0.306	0.1	-1	0.1	1.7e-17
		L2 RNH-	21.57	21.67	0.116	0.2346	-0.63	0.22	0.0157				L2 RNH-	18.629	18.6451	0.0490058	1.49948	0.175939	1.48389	0.0482939				L2 RNH-	22	22.2	0.251	0.5465	-0.262	0.487	0.0732
		L2 RNH-	21.66	21.67	0.116	0.2216	-0.654	0.22	0.0157				L2 RNH-	18.7002	18.6451	0.0490058	1.42973	0.155254	1.48389	0.0482939				L2 RNH-	22.48	22.2	0.251	0.405	-0.393	0.487	0.0732
		L2 RNH-	21.8	21.67	0.116	0.2033	-0.692	0.22	0.0157				L2 RNH-	18.6062	18.6451	0.0490058	1.52247	0.182548	1.48389	0.0482939				L2 RNH-	22.11	22.2	0.251	0.5081	-0.294	0.487	0.0732
	RNH+	input L2 (+)	15.28	15.22	0.057	10	1	10	0			RNH+	input L2 RNH+	16.0046	15.9179	0.138789	10	1	10	0			RNH+	input L2 RNH+	18.98	18.8	0.179	10	1	10	0
		input L2 (+)	15.21	15.22	0.057	10	1	10	0				input L2 RNH+	15.7578	15.9179	0.138789	10	1	10	0				input L2 RNH+	18.62	18.8	0.179	10	1	10	0
		input L2 (+)	15.16	15.22	0.057	10	1	10	0				input L2 RNH+	15.9913	15.9179	0.138789	10	1	10	0				input L2 RNH+	18.81	18.8	0.179	10	1	10	0
		input L2 (+)	18.58	18.5	0.073	1	0	1	0				input L2 RNH+	18.9412	19.0967	0.135674	1	0	1	0				input L2 RNH+	22.19	22.33	0.115	1	0	1	0
		input L2 (+)	18.47	18.5	0.073	1	0	1	0				input L2 RNH+	19.1911	19.0967	0.135674	1	0	1	0				input L2 RNH+	22.38	22.33	0.115	1	0	1	0
		input L2 (+)	18.44	18.5	0.073	1	0	1	0				input L2 RNH+	19.1578	19.0967	0.135674	1	0	1	0				input L2 RNH+	22.41	22.33	0.115	1	0	1	0
		input L2 (+)	22.15	22.15	0.021	0.1	-1	0.1	1.7e-17				input L2 RNH+	22.415	22.4335	0.0277091	0.1	-1	0.1	1.69967e-17				input L2 RNH+	26.11	26	0.165	0.1	-1	0.1	1.7e-17
		input L2 (+)	22.12	22.15	0.021	0.1	-1	0.1	1.7e-17				input L2 RNH+	22.42	22.4335	0.0277091	0.1	-1	0.1	1.69967e-17				input L2 RNH+	25.81	26	0.165	0.1	-1	0.1	1.7e-17
		input L2 (+)	22.17	22.15	0.021	0.1	-1	0.1	1.7e-17				input L2 RNH+	22.4653	22.4335	0.0277091	0.1	-1	0.1	1.69967e-17				input L2 RNH+	26.07	26	0.165	0.1	-1	0.1	1.7e-17
		L2 RNH+	25.59	25.62	0.253	0.009756	-2.011	0.00968	0.0016				L2 RNH+	24.204	24.294	0.111326	0.0359774	-1.44397	0.0339376	0.00248624				L2 RNH+	25.33	25.33	0.132	0.1507	-0.822	0.151	0.0128
		L2 RNH+	25.38	25.62	0.253	0.01124	-1.949	0.00968	0.0016				L2 RNH+	24.4185	24.294	0.111326	0.0311682	-1.50629	0.0339376	0.00248624				L2 RNH+	25.46	25.33	0.132	0.1388	-0.858	0.151	0.0128
		L2 RNH+	25.88	25.62	0.253	0.008038	-2.095	0.00968	0.0016				L2 RNH+	24.2594	24.294	0.111326	0.0346672	-1.46008	0.0339376	0.00248624				L2 RNH+	25.19	25.33	0.132	0.1644	-0.784	0.151	0.0128

## Sheet: F1H
Figure 1H. Telomere length measured by TRF analysis in cells expressing RCas9-sgRNAs at PD6 after selection.
	TER_1C6	TER_1C21	Sense	λ2
Rep1 Representative data	20.3	19	21.7	21.7
Rep2	20.7	19	22	22
Rep3	20.8	19.1	22.9	22.5
						Column B	λ2	λ2
						vs.	vs.	vs.
						Column A	TER_1C6	TER_1C21
						Unpaired t test
						P value	0.0063	0.0002
						P value summary	**	***
						Significantly different (P < 0.05)?	Yes	Yes
						One- or two-tailed P value?	Two-tailed	Two-tailed
						t, df	t=5.259, df=4	t=12.87, df=4
						How big is the difference?
						Mean of column A	20.6	19.03
						Mean of column B	22.07	22.07
						Difference between means (B - A) ± SEM	1.467 ± 0.2789	3.033 ± 0.2357
						95% confidence interval	0.6924 to 2.241	2.379 to 3.688
						R squared (eta squared)	0.8736	0.9764
						F test to compare variances
						F, DFn, Dfd	2.333, 2, 2	49.00, 2, 2
						P value	0.6	0.04
						P value summary	ns	*
						Significantly different (P < 0.05)?	No	Yes
						Data analyzed
						Sample size, column A	3	3
						Sample size, column B	3	3

## Sheet: F2B
Figure 2B. Quantification of telomere intensity in U2OS cells expressing RCas9-sgRNAs.
	Rep1 Representative data									Rep2									Rep3
median	151	140	240	244					median	829.5	565.5	964	1136					median	719	545	881	1129
	sgTER_1C6	sgTER_1C21	sgSense	sgλ2						sgTER_1C6	sgTER_1C21	sgSense	gλ2						sgTER_1C6	sgTER_1C21	sgSense	sgλ2
	913	114	1362	514						26720	35270	27864	22998						23351	24498	26109	23237
	3043	563	50	474						25542	23023	27687	22706						22742	23074	25827	22935
	67	229	769	620						23981	22927	27150	21984						22223	23000	25687	22004
	867	196	192	438						22026	21971	25706	21836						21690	22744	25453	21974
	1209	76	544	4028						21520	21744	24564	21655						19648	22279	24456	21931
	134	212	100	329						20674	21038	23714	19760						18494	22148	23887	21365
	266	64	324	258						20590	19363	22831	19195						18386	21859	23878	20478
	328	67	66	1612						18597	18456	22822	19148						16617	20951	23805	20333
	436	81	2246	367						18573	16960	22645	18975						16492	18904	23616	20176
	184	58	1464	504						18503	16268	22578	18669						15944	17314	23361	18576
	121	71	1413	1271		Column B	sgλ2	sgλ2		18284	15653	22403	18072		Column B	gλ2	gλ2		15366	17293	23307	18227		Column B	sgλ2	sgλ2
	776	68	935	150		vs.	vs.	vs.		17332	15111	22107	18030		vs.	vs.	vs.		15093	17195	22908	18094		vs.	vs.	vs.
	58	50	1799	95		Column A	sgTER_1C6	sgTER_1C21		17330	13984	21773	17609		Column A	sgTER_1C6	sgTER_1C21		14934	16790	22841	17984		Column A	sgTER_1C6	sgTER_1C21
	2485	589	89	1568						16753	13935	21394	17317						14534	16308	22676	17698
	1197	58	225	460		Mann Whitney test				16690	13856	20981	17198		Mann Whitney test				14257	16162	22639	17149		Mann Whitney test
	118	267	2280	44		P value	<0.0001	<0.0001		16286	13796	19490	17032		P value	<0.0001	<0.0001		13992	15780	22472	17115		P value	<0.0001	<0.0001
	1043	60	173	260		Exact or approximate P value?	Approximate	Approximate		15309	13295	18783	16960		Exact or approximate P value?	Approximate	Approximate		13673	15711	22393	16915		Exact or approximate P value?	Approximate	Approximate
	794	164	822	1669		P value summary	****	****		15202	13278	18445	16887		P value summary	****	****		13394	15508	22389	16835		P value summary	****	****
	123	122	156	41		Significantly different (P < 0.05)?	Yes	Yes		15103	12690	18139	16869		Significantly different (P < 0.05)?	Yes	Yes		13330	14929	22067	16808		Significantly different (P < 0.05)?	Yes	Yes
	186	54	531	311		One- or two-tailed P value?	Two-tailed	Two-tailed		15074	12428	18064	16134		One- or two-tailed P value?	Two-tailed	Two-tailed		13263	14311	21751	16557		One- or two-tailed P value?	Two-tailed	Two-tailed
	94	225	1536	216		Sum of ranks in column A,B	94561317 , 131974938	67853051 , 121191239		15008	12261	17959	15897		Sum of ranks in column A,B	30376127 , 67995224	11162923 , 57054117		13017	14051	21734	15892		Sum of ranks in column A,B	25300264 , 43666376	11318106 , 36667601
	186	378	225	64		Mann-Whitney U	43055142	33337465		14748	12252	17846	15729		Mann-Whitney U	18882512	8165347		12640	13907	21724	15585		Mann-Whitney U	13604398	7146390
	84	61	396	100						14207	12154	17660	15665						12561	13514	20979	15439
	2336	80	1102	1263		Difference between medians				13758	12039	17349	15596		Difference between medians				12366	13292	20504	15131		Difference between medians
	270	813	364	126		Median of column A	151.0, n=10149	140.0, n=8308		13135	11644	15874	15385		Median of column A	829.5, n=4794	565.5, n=2448		12266	12743	19847	14714		Median of column A	719.0, n=4836	545.0, n=2888
	198	105	212	421		Median of column B	244.0, n=11136	244.0, n=11136		13052	11451	15838	15349		Median of column B	1136, n=9232	1136, n=9232		12192	12628	19474	14674		Median of column B	1129, n=6908	1129, n=6908
	693	5226	336	132		Difference: Actual	93	104		12836	11415	15824	15334		Difference: Actual	306	570		12117	12454	18918	14370		Difference: Actual	410	584
	438	90	51	96		Difference: Hodges-Lehmann	66	77		12804	11232	15522	14929		Difference: Hodges-Lehmann	227	403		12057	12156	18907	14305		Difference: Hodges-Lehmann	273	398
	214	144	49	374						12749	10990	15501	14857						11986	11975	18834	14299
	95	200	49	66						12734	10756	15376	14714						11860	11802	18681	14029
	1168	4402	58	100						12698	10633	14502	14626						11794	11794	18514	13994
	240	178	187	1325						12539	10300	14256	14589						11767	11499	18433	13756
	982	2244	69	140						12325	10245	14099	14481						11367	11055	18172	13750
	44	394	65	892						12312	10175	13863	14387						11323	10592	18139	13641
	929	79	59	175						12108	10129	13689	14205						11228	10475	17962	13629
	1878	68	118	170						12054	10083	13559	14198						11014	10304	17618	13625
	127	76	49	474						11905	10000	13423	14175						10871	10269	17611	13572
	248	79	51	176						11597	9993	13095	14137						10773	10179	17472	13348
	522	67	72	687						11534	9625	13037	13688						10719	10165	17163	13328
	950	1255	57	72						11455	9376	12965	13634						10647	9952	16711	13303
	179	69	53	434						11408	9076	12956	13611						10640	9874	16313	12983
	135	382	67	912						11191	9029	12943	13503						10518	9822	16303	12775
	212	46	45	990						11186	8997	12913	13494						10511	9791	16172	12354
	414	489	504	357						11164	8963	12830	13485						10292	9690	15956	12335
	2306	63	88	557						11042	8890	12764	13423						10191	9650	15832	12305
	156	272	1076	586						10807	8878	12672	13421						10076	9634	15794	12228
	585	64	172	478						10767	8841	12476	13332						9925	9574	15691	12179
	2299	90	443	132						10519	8812	12357	13308						9738	9436	15625	12173
	264	78	38	71						10279	8807	12292	13265						9199	9096	15444	12085
	342	82	75	522						10111	8759	12219	13176						9172	9090	15003	11837
	1844	86	1197	838						10068	8704	12217	12976						9104	9040	14974	11797
	1040	548	416	126						10050	8612	12199	12975						9054	8928	14717	11733
	754	697	89	147						10042	8539	12162	12861						8929	8869	14690	11494
	1379	604	298	340						10040	8515	12134	12853						8853	8792	14358	11380
	602	237	117	212						9865	8447	12079	12810						8743	8760	13903	11333
	258	106	1594	1018						9784	8420	12050	12777						8720	8733	13773	11285
	119	55	64	610						9669	8382	12027	12763						8666	8710	13572	11259
	121	173	48	76						9661	8347	12004	12756						8641	8686	13340	11258
	704	64	106	85						9563	8323	11954	12741						8603	8625	13230	11186
	260	139	47	462						9515	8155	11874	12739						8525	8574	13190	11118
	1169	268	168	109						9450	7960	11852	12646						8505	8555	13172	10982
	360	170	384	896						9435	7905	11829	12548						8379	8543	13018	10919
	57	84	144	704						9380	7867	11703	12463						8328	8449	13003	10856
	49	119	612	1546						9371	7827	11631	12448						8297	8361	12766	10825
	152	299	294	1958						9322	7825	11539	12426						8219	8359	12489	10770
	236	708	880	1012						9277	7791	11538	12414						8020	8349	12393	10743
	76	75	818	158						9248	7605	11426	12264						8001	8282	12271	10741
	607	422	65	367						9242	7298	11285	12146						7991	8209	12252	10690
	240	57	622	202						9220	7204	11253	12142						7953	8171	12243	10616
	46	48	54	1689						9182	7197	11237	12110						7901	8162	12215	10587
	146	98	52	1361						9082	7172	11179	11998						7888	8150	12079	10578
	302	242	152	80						8885	7105	11100	11994						7880	8013	12033	10390
	723	64	58	576						8817	7079	10970	11957						7869	7901	11992	10259
	656	226	454	1154						8552	6865	10889	11924						7806	7790	11969	10254
	5569	85	1054	106						8510	6626	10875	11892						7776	7645	11941	10204
	186	96	589	53						8465	6445	10873	11863						7763	7630	11890	10110
	1559	784	530	446						8327	6362	10854	11851						7758	7565	11883	9984
	65	55	470	82						8315	6358	10844	11820						7749	7525	11880	9981
	127	412	70	2290						8250	6200	10760	11779						7572	7514	11831	9939
	171	62	124	1033						8215	6184	10725	11742						7522	7404	11749	9834
	234	62	109	586						8127	6150	10493	11740						7443	7350	11725	9832
	784	70	406	1654						8099	6113	10474	11586						7285	7274	11694	9714
	89	221	104	342						8054	6079	10472	11582						7267	7233	11623	9684
	438	176	368	616						8051	6051	10420	11495						7182	7216	11506	9628
	595	154	328	337						7933	6028	10417	11465						7116	7191	11496	9621
	60	70	455	630						7928	6027	10384	11448						7060	7162	11134	9603
	799	65	132	1404						7914	6026	10381	11429						7056	7107	11099	9598
	218	128	60	160						7882	6003	10365	11387						7027	7100	10977	9570
	162	53	144	174						7814	5843	10328	11379						6994	7014	10903	9554
	163	90	760	463						7798	5803	10251	11292						6878	6797	10878	9490
	47	129	6569	59						7758	5802	10232	11272						6794	6734	10866	9482
	762	312	53	1776						7740	5790	10036	11160						6640	6659	10745	9468
	326	68	212	218						7710	5787	10017	11159						6598	6655	10742	9468
	542	64	44	2447						7628	5695	9995	11149						6518	6629	10725	9440
	2053	48	1460	136						7591	5667	9949	11134						6503	6620	10694	9422
	823	65	54	84						7582	5658	9933	11132						6443	6610	10681	9420
	346	62	135	60						7535	5649	9914	11071						6430	6552	10549	9411
	156	52	1325	46						7518	5632	9878	11020						6420	6454	10541	9305
	114	225	387	115						7461	5530	9855	11018						6331	6401	10522	9270
	979	398	476	196						7368	5527	9798	10931						6318	6387	10286	9218
	74	498	776	102						7351	5514	9773	10845						6316	6351	10278	9203
	134	99	585	110						7335	5467	9771	10825						6303	6323	10244	9137
	1045	73	127	380						7304	5429	9713	10821						6269	6259	10211	9118
	1608	146	72	452						7233	5400	9708	10699						6252	6257	10106	9069
	314	99	274	346						7211	5366	9669	10631						6244	6254	10063	9050
	427	66	565	509						7170	5320	9645	10604						6232	6242	9837	9046
	1014	44	262	208						7130	5289	9610	10554						6192	6149	9815	8983
	912	84	160	893						7092	5266	9569	10546						6191	6078	9744	8929
	646	62	196	246						7030	5265	9557	10529						6173	6060	9687	8920
	195	51	114	120						7010	5238	9495	10492						6164	6024	9651	8913
	45	108	94	1020						7005	5237	9337	10467						6119	5995	9635	8883
	466	59	59	130						6983	5232	9315	10453						6116	5671	9541	8858
	1530	52	55	1073						6969	5188	9313	10394						6096	5645	9410	8831
	93	132	3013	961						6944	5153	9264	10318						6086	5633	9369	8774
	243	61	87	564						6932	5147	9208	10276						6056	5578	9318	8756
	67	586	212	180						6917	5147	9207	10239						5966	5574	9304	8750
	1863	212	1134	1461						6895	5094	9205	10234						5896	5540	9302	8733
	674	182	59	1508						6876	5073	9196	10195						5820	5485	9266	8725
	67	73	236	380						6863	5072	9092	10189						5808	5450	9248	8718
	338	134	748	2128						6836	5000	9078	10188						5798	5427	9238	8702
	214	74	387	158						6785	4921	9077	10016						5780	5379	9227	8632
	595	356	101	793						6749	4905	9047	9966						5753	5371	9203	8625
	392	69	807	785						6734	4899	8993	9954						5731	5337	8921	8620
	391	256	134	1054						6715	4867	8946	9946						5708	5297	8919	8600
	177	232	2107	588						6693	4798	8912	9891						5671	5296	8871	8566
	388	99	74	176						6687	4770	8886	9888						5660	5292	8822	8558
	63	155	200	508						6667	4751	8824	9847						5648	5237	8814	8554
	49	186	328	705						6638	4729	8798	9824						5643	5192	8791	8551
	160	86	1336	67						6634	4706	8720	9808						5628	5181	8705	8549
	843	76	1102	723						6610	4697	8641	9779						5574	5176	8593	8538
	161	155	508	89						6545	4684	8631	9777						5565	5176	8585	8509
	642	87	406	142						6505	4664	8618	9770						5555	5156	8568	8506
	1106	82	556	146						6470	4640	8571	9687						5552	5133	8550	8413
	110	130	496	94						6408	4523	8567	9668						5536	5130	8537	8382
	507	46	268	278						6402	4521	8450	9597						5480	5065	8532	8345
	136	59	108	1057						6363	4472	8426	9577						5416	4988	8520	8323
	670	39	176	148						6362	4456	8318	9556						5400	4960	8517	8296
	101	50	544	339						6360	4436	8304	9554						5385	4933	8496	8277
	196	63	240	491						6354	4420	8236	9541						5365	4895	8479	8244
	386	61	49	104						6293	4417	8228	9518						5352	4892	8455	8215
	88	83	328	110						6280	4401	8193	9495						5330	4884	8382	8205
	113	63	398	174						6196	4363	8161	9492						5306	4883	8333	8175
	118	72	573	124						6184	4330	8145	9481						5291	4789	8330	8173
	561	73	63	90						6159	4282	8142	9466						5238	4773	8315	8153
	45	388	766	284						6158	4280	8115	9464						5220	4730	8299	8147
	267	86	184	126						6151	4256	8039	9461						5204	4635	8288	8116
	65	72	1338	64						6148	4237	8009	9458						5194	4603	8189	8115
	112	62	100	448						6120	4218	7968	9450						5189	4578	8181	8110
	172	696	40	139						6084	4184	7967	9430						5167	4569	8180	8059
	57	232	1202	1561						6064	4184	7946	9429						5164	4538	8175	7993
	105	262	264	60						6032	4173	7944	9427						5159	4515	8162	7986
	144	242	43	328						6022	4153	7930	9396						5123	4512	8126	7951
	342	202	63	668						6017	4139	7917	9394						5101	4471	8045	7945
	298	76	112	84						6004	4125	7900	9389						5101	4451	8010	7899
	75	63	494	890						5995	4125	7892	9366						5098	4440	7950	7898
	728	454	79	498						5981	4087	7881	9361						5095	4396	7895	7890
	66	254	146	1036						5970	4069	7865	9359						5048	4396	7832	7889
	666	86	568	838						5964	4055	7838	9355						4998	4389	7776	7855
	370	116	57	330						5955	3904	7784	9349						4990	4386	7771	7846
	653	550	49	236						5945	3884	7779	9315						4979	4386	7736	7822
	66	81	54	84						5937	3874	7745	9272						4956	4371	7719	7815
	434	52	62	968						5926	3853	7722	9265						4956	4314	7718	7813
	86	196	321	632						5903	3827	7714	9200						4942	4290	7693	7809
	197	120	189	520						5892	3824	7705	9182						4939	4290	7676	7710
	68	1115	418	193						5888	3821	7684	9149						4937	4284	7653	7663
	562	77	370	304						5873	3811	7637	9120						4937	4264	7626	7661
	1387	129	43	306						5860	3742	7584	9071						4937	4248	7583	7649
	973	48	68	106						5826	3700	7541	9066						4928	4231	7557	7643
	1236	53	648	418						5826	3686	7529	9052						4912	4201	7504	7640
	488	48	466	608						5816	3662	7509	9047						4890	4196	7499	7639
	91	160	103	422						5794	3660	7474	9014						4869	4192	7482	7633
	194	212	1443	504						5791	3654	7473	8986						4865	4190	7481	7631
	146	81	225	802						5784	3639	7448	8949						4864	4178	7449	7616
	64	88	60	49						5778	3625	7423	8936						4864	4168	7442	7611
	152	67	308	94						5777	3624	7415	8910						4836	4134	7421	7602
	976	452	589	191						5739	3619	7408	8868						4836	4117	7395	7602
	1336	540	208	82						5729	3616	7406	8853						4832	4117	7392	7546
	166	91	50	161						5716	3584	7388	8823						4822	4101	7368	7546
	397	125	49	67						5715	3567	7303	8813						4819	4078	7323	7518
	745	69	428	38						5697	3551	7297	8807						4796	4066	7320	7517
	476	55	69	168						5683	3518	7274	8796						4786	4049	7286	7514
	250	69	597	540						5680	3518	7214	8773						4769	4038	7279	7494
	317	54	831	372						5661	3474	7201	8748						4734	4019	7233	7479
	1181	52	236	2145						5649	3449	7199	8732						4706	4004	7224	7471
	62	716	404	46						5649	3426	7193	8720						4699	3999	7194	7446
	81	52	529	1281						5643	3409	7192	8701						4680	3974	7192	7441
	1402	363	61	728						5633	3405	7188	8686						4680	3947	7192	7431
	1375	532	266	624						5625	3385	7141	8677						4673	3941	7163	7419
	92	83	176	88						5621	3379	7124	8670						4646	3929	7147	7413
	84	83	150	735						5613	3379	7109	8661						4622	3906	7135	7402
	94	348	570	52						5596	3366	7018	8658						4617	3900	7084	7388
	316	140	44	1348						5586	3359	6915	8629						4614	3898	7062	7381
	57	83	479	641						5584	3355	6913	8625						4608	3897	7023	7375
	162	492	212	626						5573	3340	6911	8619						4592	3851	7007	7362
	131	61	41	59						5564	3332	6880	8605						4580	3847	6997	7344
	131	623	142	106						5553	3331	6844	8578						4576	3843	6993	7343
	53	214	304	59						5543	3325	6810	8549						4566	3841	6959	7314
	1520	147	232	249						5518	3318	6804	8527						4552	3839	6945	7312
	78	61	790	316						5501	3315	6787	8524						4548	3808	6942	7303
	1468	416	1050	388						5481	3314	6772	8515						4546	3805	6938	7284
	276	60	123	482						5469	3306	6764	8507						4543	3803	6932	7283
	494	1224	225	296						5468	3298	6757	8459						4533	3792	6888	7280
	1838	59	84	831						5456	3262	6714	8458						4495	3777	6879	7272
	441	52	47	59						5455	3262	6698	8455						4462	3764	6831	7240
	294	52	48	126						5434	3260	6673	8448						4462	3752	6812	7228
	807	193	574	154						5421	3257	6667	8443						4461	3747	6743	7226
	524	90	158	580						5414	3244	6666	8427						4457	3743	6742	7220
	885	137	290	179						5399	3239	6658	8417						4455	3739	6727	7214
	900	77	61	178						5383	3231	6638	8403						4452	3719	6720	7210
	55	438	927	1423						5369	3222	6588	8385						4437	3705	6716	7201
	87	97	404	202						5356	3191	6573	8380						4436	3705	6685	7183
	317	274	57	528						5352	3175	6570	8364						4433	3679	6683	7177
	960	192	106	1328						5344	3170	6542	8316						4427	3676	6674	7175
	96	506	382	1103						5339	3162	6533	8304						4417	3668	6628	7172
	74	62	159	972						5326	3160	6533	8296						4415	3664	6626	7150
	332	290	96	451						5325	3160	6520	8287						4405	3658	6602	7110
	538	86	59	576						5316	3154	6516	8271						4394	3638	6575	7108
	187	472	59	608						5304	3152	6516	8230						4394	3604	6530	7094
	569	67	165	744						5295	3150	6475	8226						4341	3578	6528	7069
	95	67	668	474						5270	3150	6457	8223						4339	3561	6510	7058
	151	226	300	644						5267	3146	6406	8212						4338	3553	6464	7055
	178	309	2234	906						5265	3141	6369	8184						4335	3542	6452	7045
	65	369	1800	238						5257	3138	6351	8172						4334	3534	6446	7043
	273	110	178	168						5238	3134	6346	8165						4327	3530	6414	7022
	852	1441	44	249						5229	3127	6337	8156						4317	3529	6408	7019
	86	91	666	415						5210	3123	6328	8149						4315	3513	6394	7017
	172	113	365	154						5204	3109	6322	8148						4299	3510	6367	7017
	718	419	336	116						5178	3082	6298	8144						4286	3504	6354	6981
	679	64	284	271						5176	3081	6274	8126						4277	3504	6335	6945
	263	1941	420	62						5135	3074	6267	8125						4273	3489	6297	6942
	156	65	1184	472						5134	3063	6264	8122						4271	3488	6297	6924
	519	494	1223	470						5129	3062	6215	8063						4271	3457	6288	6915
	156	74	375	173						5123	3062	6215	8060						4259	3442	6285	6912
	383	48	47	42						5118	3047	6210	8059						4251	3434	6278	6885
	1548	456	542	1612						5104	3033	6210	8002						4249	3429	6241	6872
	162	112	537	476						5104	2963	6176	7977						4235	3425	6240	6868
	70	151	258	113						5095	2953	6167	7977						4225	3422	6239	6857
	232	280	2731	328						5091	2942	6147	7949						4225	3417	6232	6841
	1353	876	1046	588						5086	2931	6144	7930						4219	3393	6192	6828
	169	961	209	198						5069	2926	6129	7926						4215	3378	6166	6826
	524	447	3066	732						5069	2921	6124	7923						4204	3376	6164	6821
	175	127	60	1165						5065	2913	6119	7922						4188	3375	6159	6809
	196	491	424	62						5033	2913	6091	7893						4179	3371	6133	6786
	1250	69	120	144						5020	2900	6090	7888						4175	3351	6105	6777
	183	547	1244	104						4979	2889	6083	7886						4175	3346	6089	6765
	655	1652	60	126						4973	2871	6075	7885						4164	3319	6064	6727
	318	332	363	177						4956	2850	6063	7880						4162	3297	6063	6724
	1632	228	442	35						4953	2844	6063	7862						4160	3286	6059	6723
	399	448	978	644						4945	2839	6053	7859						4145	3281	6058	6685
	925	312	403	434						4944	2834	6041	7859						4144	3277	6051	6683
	68	246	66	629						4944	2828	6033	7852						4138	3264	6015	6657
	98	65	901	114						4942	2828	5996	7839						4137	3254	6011	6653
	98	330	180	228						4926	2823	5983	7824						4133	3241	6009	6651
	185	91	198	54						4922	2818	5962	7823						4098	3239	6008	6648
	1012	120	228	142						4919	2799	5948	7820						4093	3220	6004	6643
	170	1174	309	166						4907	2797	5936	7818						4091	3212	6001	6619
	68	304	533	1081						4900	2796	5931	7799						4084	3187	5991	6605
	62	56	59	76						4889	2790	5925	7762						4070	3179	5985	6596
	69	552	865	569						4877	2788	5924	7760						4070	3178	5977	6589
	64	374	199	70						4866	2779	5897	7725						4050	3170	5972	6586
	568	85	704	69						4862	2777	5896	7717						4048	3164	5964	6569
	160	298	689	629						4844	2774	5880	7701						4046	3164	5955	6568
	151	111	50	136						4833	2770	5867	7695						4042	3161	5954	6560
	603	68	367	482						4827	2765	5848	7691						4038	3111	5929	6560
	182	236	346	65						4823	2765	5835	7684						4037	3101	5905	6555
	539	1468	412	260						4811	2744	5806	7669						4036	3079	5904	6551
	365	96	750	79						4803	2741	5804	7662						4035	3067	5900	6534
	422	90	66	229						4796	2738	5803	7643						4011	3046	5892	6533
	712	83	850	377						4790	2733	5784	7630						4009	3042	5885	6525
	69	82	236	59						4785	2730	5771	7621						4006	3033	5836	6522
	70	907	200	371						4758	2728	5765	7614						4003	3027	5833	6517
	408	558	562	380						4740	2728	5752	7603						3995	3014	5830	6481
	312	76	384	614						4735	2726	5751	7594						3995	3008	5823	6473
	146	294	63	505						4711	2695	5734	7581						3988	2990	5817	6473
	254	178	646	46						4690	2680	5730	7576						3979	2987	5814	6462
	50	72	50	50						4690	2659	5721	7571						3974	2980	5804	6445
	429	588	182	46						4689	2646	5718	7564						3953	2980	5761	6417
	845	168	184	52						4671	2644	5709	7559						3950	2978	5755	6410
	450	86	295	206						4670	2636	5705	7547						3944	2977	5730	6410
	1187	62	136	120						4667	2628	5697	7545						3940	2970	5700	6406
	735	68	960	368						4662	2621	5687	7538						3922	2967	5696	6398
	300	66	63	315						4642	2616	5653	7537						3909	2965	5679	6397
	94	59	502	1326						4641	2613	5650	7528						3906	2961	5668	6396
	180	424	55	278						4640	2607	5638	7504						3882	2941	5654	6378
	240	72	118	726						4634	2586	5632	7499						3870	2927	5641	6366
	242	254	1133	422						4632	2577	5624	7490						3859	2924	5602	6366
	1428	61	545	303						4616	2561	5611	7480						3857	2922	5579	6356
	401	200	254	986						4607	2559	5611	7473						3851	2922	5571	6356
	402	544	448	622						4598	2559	5597	7472						3842	2917	5567	6350
	1275	163	546	298						4588	2547	5589	7468						3833	2898	5567	6337
	1576	46	608	428						4585	2527	5589	7461						3831	2890	5560	6335
	576	84	770	49						4583	2520	5578	7447						3829	2883	5555	6333
	245	56	160	244						4580	2500	5576	7441						3806	2878	5548	6310
	1359	62	170	185						4568	2499	5572	7418						3797	2876	5533	6308
	73	71	56	644						4564	2478	5554	7415						3796	2853	5530	6306
	120	74	54	1622						4555	2475	5537	7415						3796	2824	5522	6299
	77	77	670	388						4553	2467	5530	7413						3784	2814	5515	6294
	86	70	167	562						4538	2466	5513	7388						3777	2805	5505	6275
	432	436	610	51						4532	2462	5511	7385						3766	2803	5502	6273
	95	576	156	592						4510	2462	5506	7377						3766	2798	5500	6249
	374	81	82	56						4475	2460	5504	7373						3760	2796	5499	6242
	103	432	172	210						4447	2457	5501	7358						3758	2780	5495	6240
	71	803	46	379						4441	2441	5501	7357						3749	2779	5485	6235
	288	588	98	234						4441	2436	5487	7356						3733	2778	5480	6205
	583	904	851	544						4427	2431	5481	7346						3705	2777	5471	6204
	770	182	47	782						4411	2431	5475	7342						3705	2764	5456	6204
	73	64	304	72						4391	2430	5468	7339						3699	2761	5446	6202
	168	72	94	182						4388	2423	5461	7338						3693	2757	5424	6199
	191	168	416	881						4388	2415	5446	7336						3687	2755	5423	6196
	118	418	74	55						4385	2406	5441	7312						3685	2744	5415	6180
	104	90	76	208						4378	2400	5441	7310						3676	2743	5403	6179
	219	90	1328	444						4368	2398	5405	7309						3664	2736	5401	6172
	401	1315	71	675						4361	2397	5395	7292						3664	2725	5398	6167
	98	444	61	266						4337	2353	5375	7272						3661	2707	5398	6166
	279	101	77	142						4309	2345	5370	7271						3658	2683	5396	6148
	991	486	1312	567						4306	2327	5369	7267						3648	2680	5396	6144
	194	97	400	132						4300	2324	5366	7266						3645	2665	5394	6143
	786	314	138	46						4296	2318	5361	7263						3641	2662	5379	6135
	852	1032	860	92						4283	2304	5349	7262						3639	2654	5373	6127
	289	235	173	612						4275	2304	5342	7253						3638	2651	5372	6112
	1262	76	720	315						4258	2299	5321	7250						3623	2649	5368	6111
	638	422	86	411						4240	2294	5318	7239						3618	2645	5362	6109
	1809	229	136	356						4231	2286	5290	7238						3603	2630	5361	6103
	236	374	77	472						4226	2285	5274	7233						3596	2626	5355	6097
	926	509	462	1494						4224	2283	5243	7233						3591	2603	5346	6094
	732	72	510	718						4211	2281	5237	7232						3583	2588	5345	6082
	204	61	111	136						4208	2281	5237	7231						3580	2583	5345	6072
	334	101	530	250						4199	2278	5236	7230						3580	2581	5340	6069
	830	148	1752	320						4193	2272	5234	7228						3565	2580	5334	6067
	121	62	313	540						4188	2270	5223	7226						3559	2578	5332	6036
	276	71	198	112						4183	2269	5216	7222						3558	2577	5323	6022
	907	322	94	502						4182	2268	5213	7206						3551	2538	5323	6015
	68	506	220	279						4182	2252	5202	7191						3548	2530	5320	6007
	239	70	40	199						4181	2250	5197	7190						3544	2514	5311	5985
	254	65	168	400						4181	2229	5187	7175						3534	2501	5310	5975
	458	64	853	196						4181	2225	5177	7173						3514	2495	5306	5972
	49	830	159	282						4173	2224	5156	7172						3513	2493	5293	5967
	160	77	434	430						4166	2212	5137	7169						3512	2492	5293	5964
	129	507	491	56						4159	2197	5127	7163						3503	2491	5289	5959
	46	93	59	298						4140	2197	5119	7152						3503	2478	5285	5953
	47	312	240	70						4133	2175	5112	7147						3502	2453	5279	5952
	81	496	1220	594						4124	2165	5104	7138						3497	2443	5264	5950
	68	278	228	551						4103	2150	5096	7135						3495	2435	5240	5945
	167	400	55	129						4100	2140	5094	7109						3494	2427	5233	5928
	62	79	435	379						4089	2138	5091	7101						3485	2423	5211	5926
	300	54	584	180						4083	2133	5090	7099						3476	2422	5208	5917
	124	61	193	130						4074	2124	5073	7098						3471	2411	5203	5901
	62	146	702	154						4073	2120	5068	7096						3471	2409	5189	5889
	205	194	340	98						4063	2118	5065	7086						3464	2409	5185	5889
	2776	117	156	254						4054	2108	5053	7080						3463	2407	5173	5881
	62	62	506	296						4038	2103	5050	7080						3455	2406	5173	5878
	2051	58	73	223						4033	2090	5047	7070						3449	2406	5173	5877
	488	54	932	263						4021	2080	5040	7052						3449	2395	5162	5871
	205	90	650	130						4018	2073	5019	7052						3431	2383	5158	5871
	571	83	77	281						4017	2071	4998	7042						3426	2381	5151	5855
	679	314	56	396						4012	2066	4997	7033						3426	2380	5147	5844
	53	582	178	58						4007	2060	4990	7023						3423	2364	5114	5844
	372	55	392	58						3999	2058	4984	7015						3420	2358	5111	5839
	134	68	929	1712						3988	2058	4978	7013						3408	2352	5108	5808
	130	777	358	440						3980	2057	4977	7009						3407	2329	5099	5805
	68	316	75	116						3973	2056	4973	7008						3406	2324	5088	5790
	1693	144	160	1373						3970	2054	4973	7004						3403	2323	5086	5783
	765	80	393	160						3954	2046	4962	6981						3402	2322	5085	5767
	412	450	94	396						3949	2041	4952	6955						3399	2321	5080	5753
	176	192	438	862						3945	2038	4950	6953						3395	2294	5078	5746
	550	142	402	314						3933	2036	4945	6951						3394	2293	5070	5738
	1797	306	2004	477						3929	2028	4929	6949						3370	2290	5066	5737
	326	57	46	148						3919	2027	4927	6945						3364	2287	5051	5736
	47	342	74	1008						3910	2026	4925	6925						3362	2286	5050	5736
	238	130	1110	998						3904	2021	4916	6907						3361	2284	5049	5727
	98	396	52	310						3897	2020	4916	6893						3359	2266	5046	5714
	95	556	274	41						3896	2017	4916	6882						3355	2258	5039	5697
	1401	794	53	504						3894	2012	4908	6879						3351	2249	5035	5680
	251	364	490	1042						3892	2011	4905	6870						3349	2249	5032	5675
	248	183	46	687						3888	2011	4882	6849						3349	2249	5028	5675
	776	198	60	1382						3886	2008	4881	6845						3346	2244	5027	5674
	176	70	54	712						3885	2005	4880	6827						3345	2239	5025	5670
	430	164	54	53						3881	1999	4878	6819						3341	2234	5024	5664
	175	883	53	468						3868	1995	4877	6810						3335	2232	5020	5648
	66	274	42	306						3858	1989	4868	6807						3327	2231	5016	5642
	391	72	167	48						3855	1985	4860	6805						3326	2228	5013	5633
	876	554	41	258						3846	1983	4859	6803						3324	2225	5004	5618
	73	840	82	93						3843	1975	4857	6801						3314	2217	4980	5612
	150	73	92	1369						3841	1971	4856	6784						3302	2206	4979	5598
	179	182	110	382						3840	1969	4854	6784						3299	2205	4977	5598
	806	49	48	51						3838	1967	4852	6783						3299	2204	4965	5589
	156	99	603	136						3830	1962	4843	6773						3292	2195	4958	5585
	313	63	49	740						3826	1959	4839	6771						3289	2193	4947	5582
	633	171	62	122						3821	1948	4837	6762						3284	2186	4945	5581
	1330	738	90	146						3808	1948	4831	6760						3281	2186	4939	5581
	613	71	48	178						3807	1943	4825	6758						3273	2184	4936	5578
	124	1105	334	85						3792	1940	4823	6746						3272	2182	4935	5574
	331	210	152	124						3785	1939	4815	6742						3271	2182	4930	5570
	608	150	446	211						3782	1939	4809	6729						3265	2181	4908	5564
	811	114	52	298						3781	1934	4809	6728						3262	2181	4903	5561
	1402	79	96	1574						3773	1932	4805	6725						3257	2175	4902	5557
	97	418	50	780						3771	1931	4787	6720						3256	2169	4889	5546
	142	384	44	734						3769	1929	4780	6718						3254	2158	4879	5532
	192	50	38	50						3767	1927	4773	6712						3249	2154	4861	5526
	348	302	614	230						3766	1925	4760	6704						3245	2154	4860	5521
	313	175	43	376						3763	1917	4759	6702						3243	2140	4860	5516
	327	63	181	70						3759	1915	4758	6701						3235	2133	4857	5509
	73	154	38	366						3753	1912	4753	6697						3225	2127	4856	5506
	1022	78	284	2118						3741	1910	4743	6687						3222	2122	4853	5504
	146	58	37	143						3734	1900	4739	6682						3219	2121	4843	5499
	75	158	1491	476						3726	1893	4737	6676						3215	2115	4843	5479
	977	66	1616	1286						3708	1888	4734	6670						3211	2107	4841	5470
	519	496	234	160						3706	1885	4732	6665						3210	2102	4829	5470
	1165	224	91	500						3705	1884	4729	6658						3203	2095	4828	5467
	4337	56	339	2137						3690	1874	4725	6652						3202	2094	4825	5457
	180	193	320	1357						3685	1873	4718	6638						3200	2092	4820	5450
	771	495	41	960						3676	1872	4718	6632						3197	2086	4816	5449
	88	352	51	236						3670	1867	4715	6619						3196	2080	4813	5445
	131	83	57	76						3669	1862	4711	6617						3195	2079	4807	5436
	516	49	61	176						3663	1858	4710	6598						3194	2077	4803	5430
	77	53	1324	164						3657	1851	4710	6596						3188	2076	4802	5429
	602	356	67	1051						3653	1847	4709	6589						3187	2071	4786	5424
	300	180	154	55						3650	1830	4706	6588						3173	2068	4785	5423
	73	61	32	382						3649	1829	4703	6578						3171	2065	4776	5418
	913	73	868	232						3647	1822	4701	6576						3161	2065	4757	5416
	566	300	3469	699						3639	1822	4690	6570						3158	2062	4753	5411
	3237	94	664	572						3635	1816	4668	6562						3153	2059	4750	5404
	800	163	93	682						3629	1815	4668	6560						3147	2055	4748	5395
	460	280	1425	766						3621	1810	4667	6558						3139	2055	4733	5393
	561	48	959	493						3620	1809	4659	6550						3136	2049	4722	5388
	85	99	177	1000						3611	1806	4653	6550						3135	2041	4689	5383
	436	490	175	156						3608	1804	4645	6548						3133	2039	4682	5382
	881	66	46	964						3604	1798	4643	6547						3129	2021	4681	5374
	198	60	744	621						3573	1794	4636	6539						3128	2020	4680	5372
	47	431	337	770						3566	1790	4634	6537						3127	2016	4679	5370
	53	63	581	215						3551	1785	4627	6533						3126	2005	4672	5369
	38	56	560	537						3550	1782	4627	6525						3120	1999	4672	5364
	76	1052	256	501						3535	1778	4626	6518						3113	1998	4670	5362
	749	187	42	141						3521	1773	4624	6510						3111	1986	4666	5358
	244	59	190	1317						3521	1773	4617	6506						3108	1986	4659	5358
	1123	109	232	1166						3508	1771	4608	6501						3106	1980	4646	5352
	1102	78	156	696						3503	1768	4599	6496						3096	1978	4638	5342
	316	95	608	774						3493	1765	4592	6486						3091	1977	4634	5331
	90	64	162	760						3488	1754	4587	6481						3088	1976	4624	5329
	473	80	84	90						3481	1754	4587	6469						3086	1976	4617	5328
	243	82	1085	102						3463	1749	4575	6465						3086	1976	4605	5321
	610	69	536	120						3441	1742	4565	6462						3071	1975	4595	5282
	578	158	408	184						3440	1740	4564	6455						3063	1970	4580	5271
	724	166	304	65						3437	1733	4561	6450						3058	1967	4578	5267
	376	240	540	43						3435	1725	4559	6443						3054	1967	4575	5264
	356	66	49	1745						3435	1717	4553	6441						3049	1967	4572	5259
	148	318	62	268						3430	1716	4543	6439						3044	1961	4564	5255
	1427	73	428	990						3429	1715	4539	6432						3041	1946	4564	5251
	89	80	271	418						3418	1714	4537	6421						3041	1942	4558	5235
	85	57	268	228						3418	1709	4536	6418						3041	1941	4555	5231
	454	49	719	93						3414	1707	4522	6418						3040	1928	4553	5229
	328	274	47	835						3406	1699	4516	6410						3032	1928	4542	5228
	133	61	246	219						3396	1699	4510	6398						3030	1923	4532	5227
	656	304	40	48						3391	1693	4493	6385						3029	1919	4523	5208
	103	346	68	209						3381	1692	4490	6377						3027	1918	4513	5207
	54	1673	68	977						3371	1692	4488	6373						3025	1916	4510	5204
	54	67	60	210						3366	1676	4475	6372						3013	1915	4509	5200
	249	80	476	151						3351	1675	4468	6363						3008	1914	4508	5196
	662	75	256	1314						3342	1674	4459	6361						3004	1906	4478	5196
	689	175	41	668						3340	1668	4451	6356						2998	1906	4476	5195
	212	298	56	53						3337	1667	4451	6341						2997	1904	4469	5190
	1452	86	54	445						3335	1667	4450	6338						2989	1901	4467	5180
	4894	990	126	898						3332	1664	4440	6333						2987	1895	4462	5159
	164	498	54	559						3331	1663	4437	6332						2983	1894	4459	5150
	255	168	55	220						3328	1658	4428	6327						2981	1891	4456	5149
	432	79	470	482						3323	1657	4419	6319						2981	1886	4450	5148
	729	77	472	376						3316	1654	4419	6307						2980	1884	4449	5145
	735	74	71	1211						3310	1651	4418	6299						2976	1879	4448	5144
	1292	72	38	254						3309	1645	4417	6286						2972	1875	4444	5143
	438	354	50	1288						3303	1645	4414	6279						2966	1874	4425	5142
	1598	84	152	66						3301	1637	4406	6273						2964	1868	4414	5136
	74	97	75	60						3298	1631	4402	6252						2960	1861	4412	5132
	670	67	144	55						3296	1624	4401	6249						2953	1860	4385	5127
	220	85	41	468						3294	1624	4390	6246						2951	1858	4385	5124
	1621	70	78	47						3285	1623	4388	6240						2947	1854	4378	5114
	440	170	120	1510						3274	1623	4385	6226						2946	1848	4375	5113
	4476	412	62	126						3268	1617	4384	6221						2943	1847	4358	5112
	237	64	120	108						3265	1617	4384	6209						2939	1821	4353	5104
	1435	138	51	118						3262	1614	4383	6205						2927	1818	4349	5082
	162	71	44	1239						3261	1609	4370	6203						2925	1813	4344	5082
	157	67	44	576						3252	1607	4365	6203						2922	1813	4340	5081
	369	58	76	47						3251	1600	4364	6203						2921	1812	4335	5076
	350	1013	46	353						3249	1600	4347	6201						2919	1812	4335	5071
	234	45	196	110						3244	1594	4345	6197						2914	1805	4316	5068
	614	142	58	460						3244	1593	4343	6194						2909	1797	4300	5067
	60	63	55	45						3238	1585	4341	6190						2908	1796	4299	5064
	94	150	295	142						3238	1582	4337	6190						2907	1787	4292	5064
	69	416	50	244						3237	1580	4336	6182						2904	1781	4285	5064
	342	47	45	138						3235	1579	4335	6181						2903	1781	4283	5062
	368	496	84	1215						3233	1579	4335	6174						2900	1780	4278	5061
	424	270	64	418						3231	1578	4333	6172						2899	1777	4275	5052
	129	70	51	136						3227	1577	4324	6172						2899	1773	4271	5051
	174	86	48	79						3227	1573	4324	6163						2898	1770	4269	5040
	42	72	42	184						3225	1573	4322	6161						2895	1767	4267	5032
	102	60	83	1011						3225	1573	4319	6161						2892	1767	4255	5031
	40	244	58	684						3225	1572	4309	6160						2883	1765	4254	5025
	3860	65	36	100						3214	1571	4309	6156						2879	1757	4247	5024
	2097	384	49	333						3212	1562	4303	6155						2878	1757	4243	5022
	2036	344	54	738						3210	1554	4300	6150						2867	1756	4238	5020
	81	70	58	646						3207	1550	4295	6142						2865	1755	4228	5019
	4321	236	169	76						3205	1548	4287	6140						2865	1743	4219	5018
	58	85	209	1212						3203	1548	4285	6131						2864	1737	4216	5017
	62	58	57	72						3203	1548	4285	6131						2862	1727	4214	5013
	91	50	43	437						3196	1544	4283	6129						2857	1724	4211	5011
	204	78	185	126						3196	1541	4282	6128						2855	1718	4199	4998
	485	64	48	440						3192	1541	4281	6126						2852	1713	4195	4996
	107	67	282	374						3185	1537	4281	6125						2851	1712	4195	4995
	119	158	154	134						3180	1530	4278	6120						2850	1711	4194	4986
	91	87	118	62						3178	1523	4275	6114						2846	1710	4188	4982
	164	73	120	72						3175	1521	4274	6112						2845	1708	4187	4975
	233	80	73	1282						3172	1518	4273	6111						2843	1707	4187	4974
	55	81	53	421						3160	1512	4271	6106						2839	1705	4183	4973
	45	88	45	532						3158	1508	4267	6105						2837	1700	4175	4973
	54	220	65	1758						3156	1506	4252	6101						2833	1699	4173	4971
	45	261	196	237						3152	1503	4251	6100						2832	1697	4171	4970
	96	129	490	102						3151	1499	4246	6094						2831	1692	4171	4965
	72	158	2610	129						3150	1499	4241	6090						2828	1689	4165	4965
	909	1020	240	583						3147	1498	4239	6080						2827	1684	4163	4962
	614	190	494	75						3145	1497	4237	6079						2822	1684	4159	4955
	74	85	546	1020						3141	1497	4228	6067						2820	1683	4158	4953
	336	302	1506	120						3135	1491	4223	6062						2818	1678	4151	4948
	544	70	539	122						3134	1489	4203	6060						2804	1671	4141	4945
	336	416	610	484						3134	1482	4200	6059						2801	1669	4140	4944
	816	698	2140	473						3129	1482	4193	6051						2797	1666	4139	4944
	122	80	731	275						3122	1480	4181	6040						2795	1662	4135	4937
	3073	81	836	158						3121	1480	4178	6034						2794	1659	4135	4933
	50	80	81	725						3114	1479	4171	6028						2789	1650	4130	4923
	133	382	1711	96						3113	1477	4168	6025						2789	1648	4123	4917
	312	74	456	80						3112	1469	4161	6013						2788	1644	4117	4916
	134	70	88	99						3108	1467	4157	6006						2786	1642	4113	4913
	64	97	54	45						3100	1464	4147	6000						2785	1631	4112	4907
	222	76	83	174						3097	1463	4144	5990						2783	1629	4108	4894
	49	84	1253	43						3087	1460	4141	5986						2782	1628	4107	4893
	505	404	168	204						3084	1455	4129	5985						2778	1624	4107	4888
	63	163	206	122						3081	1453	4128	5978						2777	1623	4106	4883
	79	908	1028	400						3079	1453	4127	5973						2776	1622	4102	4882
	983	163	1540	122						3072	1452	4119	5970						2776	1619	4087	4882
	148	74	166	192						3068	1450	4117	5969						2775	1618	4076	4878
	145	64	290	504						3068	1447	4094	5968						2775	1616	4075	4875
	361	58	1066	1016						3068	1446	4093	5964						2772	1614	4074	4874
	516	52	2843	147						3066	1445	4092	5955						2769	1610	4074	4872
	665	225	1904	73						3065	1443	4091	5955						2766	1608	4072	4871
	300	158	370	53						3065	1443	4091	5952						2765	1600	4067	4869
	96	44	480	80						3065	1439	4085	5946						2761	1600	4062	4867
	42	82	1263	55						3063	1437	4081	5939						2757	1599	4059	4863
	372	352	928	709						3061	1436	4077	5938						2752	1598	4056	4861
	61	123	704	184						3057	1430	4071	5930						2749	1598	4050	4861
	442	5167	63	905						3055	1429	4068	5928						2749	1595	4041	4860
	110	2569	919	212						3053	1428	4068	5928						2741	1588	4033	4858
	108	73	107	91						3046	1427	4066	5923						2735	1587	4029	4854
	357	5231	232	384						3034	1425	4059	5923						2734	1581	4024	4850
	59	485	510	67						3031	1424	4059	5918						2732	1580	4023	4837
	1033	356	86	181						3029	1423	4052	5917						2728	1574	4019	4823
	1479	194	134	288						3027	1420	4049	5911						2728	1571	4018	4816
	182	164	55	416						3022	1419	4041	5909						2727	1567	4011	4811
	254	65	64	182						3016	1417	4029	5905						2726	1567	4010	4809
	123	60	68	458						3014	1414	4026	5903						2726	1566	4004	4800
	422	59	464	80						3012	1412	4025	5894						2726	1554	4000	4794
	78	675	961	1716						3009	1410	4025	5891						2724	1550	3998	4793
	226	57	118	78						3007	1409	4024	5885						2724	1550	3986	4790
	142	2405	730	738						3002	1408	4018	5884						2722	1546	3979	4790
	103	213	1465	225						2999	1401	4015	5883						2714	1544	3965	4788
	283	132	1833	334						2992	1395	4015	5880						2711	1543	3963	4786
	60	235	71	317						2990	1392	4006	5876						2698	1543	3960	4781
	55	137	354	120						2988	1392	3998	5875						2697	1542	3956	4774
	80	2944	236	164						2986	1390	3995	5875						2695	1537	3956	4771
	98	68	42	164						2986	1389	3993	5875						2694	1535	3950	4761
	78	60	68	108						2985	1388	3993	5874						2691	1535	3942	4760
	305	715	704	136						2982	1387	3990	5867						2685	1535	3941	4758
	1044	255	1340	1256						2979	1385	3985	5867						2682	1534	3934	4752
	253	492	108	74						2977	1384	3985	5867						2680	1534	3930	4741
	274	496	350	1578						2975	1382	3982	5864						2679	1532	3924	4728
	290	510	256	1740						2974	1380	3982	5863						2678	1527	3912	4726
	55	65	880	150						2973	1379	3981	5860						2677	1527	3901	4725
	150	970	55	170						2972	1374	3980	5854						2677	1526	3900	4719
	50	73	328	519						2971	1374	3975	5853						2677	1525	3899	4719
	302	255	47	550						2967	1372	3974	5849						2675	1519	3893	4718
	89	255	746	87						2965	1370	3973	5846						2674	1518	3884	4716
	234	255	275	240						2958	1369	3973	5844						2672	1517	3875	4711
	592	255	250	140						2945	1363	3968	5840						2668	1516	3872	4695
	152	240	480	100						2944	1363	3954	5838						2668	1515	3868	4694
	144	5746	280	226						2943	1358	3953	5834						2664	1515	3868	4693
	881	87	44	173						2941	1353	3946	5833						2662	1514	3863	4692
	83	66	140	82						2937	1350	3944	5832						2662	1511	3862	4686
	192	478	138	42						2937	1349	3944	5824						2657	1511	3851	4681
	118	50	61	1157						2936	1349	3940	5813						2654	1495	3847	4667
	218	186	917	94						2935	1349	3937	5801						2653	1492	3844	4666
	1158	828	94	288						2930	1346	3936	5801						2640	1490	3843	4659
	117	164	1252	362						2923	1345	3934	5798						2639	1490	3843	4658
	126	448	134	242						2921	1343	3933	5790						2638	1485	3842	4655
	65	396	56	59						2919	1340	3930	5787						2634	1483	3837	4654
	80	182	60	294						2917	1337	3926	5783						2634	1482	3837	4653
	310	416	664	133						2917	1337	3925	5782						2631	1481	3827	4653
	144	181	1126	665						2916	1337	3924	5778						2628	1481	3825	4652
	340	73	763	84						2912	1335	3924	5774						2617	1477	3820	4649
	324	1076	400	594						2911	1331	3924	5770						2612	1477	3818	4648
	218	360	52	172						2909	1330	3919	5764						2611	1477	3817	4641
	678	2325	48	624						2907	1327	3915	5761						2610	1476	3814	4639
	187	71	334	114						2899	1327	3913	5758						2608	1475	3812	4639
	859	867	352	606						2897	1326	3912	5757						2608	1473	3807	4638
	104	91	56	1396						2894	1323	3909	5755						2601	1469	3806	4637
	166	376	1256	1375						2892	1321	3909	5755						2599	1466	3805	4637
	544	92	98	1659						2889	1321	3908	5755						2597	1464	3803	4622
	760	161	1551	262						2888	1319	3903	5745						2596	1463	3798	4608
	616	615	45	398						2885	1319	3903	5742						2595	1458	3796	4605
	219	64	1186	509						2882	1319	3891	5737						2593	1455	3794	4604
	798	77	418	219						2877	1318	3887	5732						2592	1454	3786	4601
	392	61	54	1452						2875	1314	3884	5727						2592	1453	3784	4594
	92	63	929	591						2874	1314	3881	5725						2592	1449	3783	4589
	96	266	254	79						2865	1313	3879	5721						2591	1446	3781	4587
	57	61	814	333						2861	1312	3879	5715						2586	1445	3774	4584
	889	152	836	180						2859	1311	3872	5713						2580	1443	3770	4584
	177	68	490	70						2859	1306	3867	5712						2573	1443	3770	4583
	602	95	115	164						2856	1306	3867	5710						2572	1442	3766	4569
	104	212	844	66						2850	1304	3859	5707						2565	1439	3765	4563
	76	114	108	655						2835	1298	3855	5697						2561	1439	3765	4562
	673	1047	122	80						2827	1298	3855	5696						2560	1436	3762	4555
	101	74	32	121						2827	1286	3854	5695						2559	1434	3762	4555
	53	82	39	188						2827	1283	3854	5694						2559	1432	3758	4553
	76	492	45	702						2818	1283	3852	5680						2559	1430	3748	4549
	48	58	236	785						2817	1280	3850	5665						2555	1429	3746	4547
	168	393	53	216						2815	1278	3850	5662						2553	1429	3745	4545
	281	154	69	616						2812	1274	3849	5659						2551	1428	3745	4542
	258	231	78	52						2810	1273	3847	5658						2548	1427	3744	4538
	45	1541	326	177						2809	1272	3844	5641						2546	1426	3743	4537
	150	91	523	330						2807	1271	3843	5639						2543	1425	3742	4537
	60	232	360	573						2805	1269	3837	5638						2542	1423	3732	4530
	49	168	211	776						2805	1263	3828	5635						2539	1423	3723	4521
	114	214	388	697						2803	1263	3823	5628						2538	1423	3710	4515
	357	400	100	2679						2800	1262	3819	5628						2538	1423	3708	4515
	1092	94	400	1403						2799	1262	3819	5616						2535	1416	3707	4511
	210	248	82	1123						2799	1261	3817	5613						2534	1414	3707	4501
	60	166	62	306						2796	1261	3815	5612						2519	1410	3690	4494
	63	458	1435	700						2796	1261	3811	5608						2516	1410	3686	4493
	428	84	965	354						2796	1256	3811	5599						2515	1405	3683	4492
	71	83	57	100						2791	1255	3810	5595						2514	1402	3683	4490
	65	408	65	98						2791	1253	3810	5594						2513	1400	3683	4489
	157	150	156	144						2782	1253	3807	5594						2513	1399	3680	4487
	245	550	120	118						2781	1252	3805	5592						2512	1397	3679	4485
	62	78	56	688						2776	1249	3805	5589						2512	1396	3678	4485
	98	69	242	1191						2769	1246	3804	5586						2511	1395	3677	4484
	623	46	1298	426						2768	1246	3796	5585						2510	1395	3672	4478
	112	56	1068	174						2767	1240	3793	5584						2509	1393	3670	4477
	234	115	1020	122						2767	1239	3791	5579						2506	1392	3666	4477
	78	71	96	390						2762	1238	3786	5578						2499	1391	3664	4471
	172	863	55	418						2760	1232	3783	5566						2496	1391	3663	4470
	169	58	1117	70						2760	1229	3780	5565						2494	1390	3663	4466
	177	59	242	1335						2757	1227	3776	5564						2492	1389	3654	4464
	66	1952	174	1023						2755	1226	3774	5556						2491	1387	3646	4461
	61	99	128	148						2754	1224	3774	5538						2489	1386	3645	4459
	1172	52	2608	124						2752	1223	3772	5533						2486	1385	3641	4457
	55	2846	82	1464						2751	1222	3769	5532						2486	1384	3638	4454
	54	522	246	1477						2747	1219	3767	5531						2486	1382	3637	4450
	164	71	3464	561						2746	1215	3766	5529						2475	1382	3637	4443
	53	192	7230	2516						2736	1213	3762	5528						2473	1379	3633	4431
	46	140	410	562						2736	1211	3761	5521						2471	1378	3629	4429
	537	286	1126	81						2728	1211	3749	5520						2470	1376	3628	4429
	122	70	110	173						2727	1209	3747	5518						2469	1372	3627	4428
	95	756	506	748						2725	1209	3747	5517						2469	1368	3622	4428
	1122	563	162	150						2722	1204	3746	5509						2466	1368	3621	4427
	59	79	496	48						2719	1199	3742	5503						2464	1368	3614	4413
	616	234	1290	533						2716	1196	3733	5501						2456	1364	3611	4412
	87	212	428	142						2714	1196	3733	5494						2450	1362	3608	4411
	169	84	2459	218						2705	1190	3730	5489						2450	1361	3607	4405
	73	208	3556	452						2703	1190	3727	5489						2448	1359	3606	4403
	65	84	84	74						2701	1188	3720	5485						2438	1359	3593	4402
	435	71	306	113						2699	1186	3711	5485						2438	1357	3592	4402
	51	80	970	128						2697	1185	3711	5483						2436	1355	3592	4400
	484	134	204	514						2693	1184	3709	5479						2434	1354	3590	4400
	388	544	719	218						2692	1183	3704	5478						2432	1354	3590	4396
	441	706	649	94						2690	1182	3703	5470						2431	1353	3589	4392
	166	173	1606	74						2690	1180	3701	5464						2427	1353	3588	4389
	198	233	210	502						2689	1176	3701	5464						2425	1352	3584	4389
	474	371	432	206						2686	1174	3690	5460						2423	1352	3583	4386
	390	342	876	168						2685	1174	3682	5460						2420	1346	3578	4385
	454	232	572	114						2683	1173	3673	5452						2419	1345	3576	4383
	176	434	1391	1992						2681	1162	3673	5442						2418	1343	3575	4382
	86	731	147	572						2680	1161	3672	5440						2416	1343	3574	4382
	727	50	1222	57						2680	1161	3671	5438						2415	1342	3572	4377
	80	85	643	192						2680	1159	3670	5429						2415	1340	3570	4370
	80	153	1761	1278						2679	1159	3668	5419						2414	1337	3569	4366
	58	138	312	86						2675	1158	3664	5416						2414	1337	3559	4364
	142	304	54	117						2671	1156	3663	5405						2408	1332	3555	4363
	789	151	228	503						2669	1155	3656	5405						2408	1326	3553	4362
	146	206	1058	750						2659	1152	3656	5397						2403	1325	3553	4362
	220	700	242	154						2659	1144	3654	5396						2399	1323	3546	4361
	818	81	338	328						2659	1143	3653	5393						2397	1323	3544	4354
	56	73	295	275						2658	1143	3653	5386						2394	1323	3543	4350
	236	136	1332	158						2658	1143	3653	5384						2392	1322	3538	4350
	151	246	472	664						2656	1140	3652	5383						2390	1322	3537	4341
	373	396	456	404						2656	1136	3649	5379						2388	1322	3537	4338
	86	482	1284	183						2647	1135	3648	5379						2385	1319	3536	4336
	187	174	122	167						2647	1134	3647	5377						2385	1316	3534	4329
	600	76	260	1945						2643	1132	3644	5376						2382	1315	3532	4326
	116	74	555	514						2640	1131	3638	5371						2382	1312	3531	4325
	63	65	147	177						2640	1131	3619	5368						2381	1309	3530	4321
	609	75	60	777						2636	1130	3615	5364						2380	1304	3529	4315
	54	175	384	794						2635	1130	3613	5360						2378	1304	3528	4315
	50	227	66	210						2634	1129	3610	5355						2372	1304	3528	4315
	56	244	56	96						2633	1129	3609	5354						2370	1304	3522	4313
	1510	435	62	181						2633	1122	3607	5353						2367	1301	3521	4312
	44	1282	49	997						2629	1120	3604	5353						2364	1301	3518	4310
	192	790	249	269						2628	1118	3604	5351						2359	1297	3514	4309
	54	197	163	257						2623	1118	3604	5348						2358	1293	3511	4301
	166	84	516	57						2623	1107	3602	5344						2357	1293	3510	4299
	882	524	80	60						2622	1106	3600	5343						2352	1292	3509	4299
	328	160	1520	93						2612	1106	3600	5330						2347	1287	3505	4299
	71	257	212	520						2612	1105	3597	5326						2345	1286	3503	4292
	200	184	773	37						2604	1105	3593	5326						2344	1286	3500	4291
	625	48	1360	505						2598	1103	3592	5321						2341	1285	3499	4290
	857	48	344	1872						2591	1103	3580	5321						2340	1283	3497	4290
	860	94	40	193						2590	1101	3578	5317						2339	1282	3495	4290
	736	417	64	71						2589	1097	3576	5315						2335	1279	3487	4288
	317	396	655	1268						2586	1097	3572	5315						2333	1279	3483	4287
	1122	182	64	276						2584	1096	3565	5315						2333	1269	3478	4286
	222	57	86	72						2584	1095	3562	5315						2332	1268	3474	4285
	61	670	1848	122						2579	1095	3556	5315						2329	1267	3474	4277
	222	122	1060	92						2576	1095	3553	5314						2326	1265	3473	4276
	570	1772	146	264						2576	1089	3545	5312						2325	1253	3472	4276
	1218	90	484	50						2571	1088	3543	5311						2323	1252	3471	4274
	122	180	692	1182						2570	1088	3540	5309						2322	1251	3466	4272
	448	730	36	690						2567	1088	3539	5307						2322	1251	3453	4267
	103	494	444	106						2566	1088	3534	5304						2320	1250	3451	4265
	57	670	520	194						2565	1084	3534	5302						2319	1250	3443	4264
	69	73	58	74						2565	1083	3529	5300						2319	1249	3442	4259
	128	141	145	496						2563	1081	3526	5298						2318	1247	3437	4256
	66	84	112	112						2562	1081	3522	5297						2318	1245	3436	4250
	153	73	67	82						2557	1081	3518	5294						2317	1245	3435	4247
	51	66	100	315						2554	1079	3508	5294						2315	1238	3431	4246
	408	94	410	345						2552	1078	3503	5286						2314	1237	3429	4240
	77	84	96	116						2551	1076	3503	5286						2313	1234	3429	4234
	126	484	76	116						2548	1073	3500	5280						2313	1231	3423	4230
	144	860	77	304						2547	1072	3496	5271						2310	1230	3421	4225
	52	440	1778	58						2547	1072	3496	5267						2310	1230	3421	4223
	52	732	124	50						2543	1072	3495	5263						2309	1230	3415	4221
	54	262	903	83						2543	1071	3494	5257						2304	1229	3402	4219
	134	81	136	61						2539	1071	3493	5256						2304	1229	3401	4218
	478	254	47	144						2538	1070	3491	5252						2303	1225	3398	4215
	564	385	1019	73						2534	1070	3489	5248						2300	1224	3391	4212
	352	263	93	158						2532	1064	3486	5248						2296	1222	3391	4211
	366	75	62	65						2532	1063	3485	5247						2296	1222	3390	4204
	756	44	1158	807						2530	1061	3485	5245						2295	1221	3382	4197
	63	2253	679	821						2530	1059	3484	5241						2293	1221	3380	4197
	246	631	2465	332						2527	1054	3483	5231						2289	1216	3379	4195
	172	944	782	397						2526	1054	3479	5231						2287	1216	3378	4192
	287	544	63	84						2524	1053	3474	5230						2286	1215	3374	4189
	2312	267	552	155						2523	1051	3472	5228						2286	1207	3373	4187
	56	408	215	975						2521	1051	3470	5218						2284	1206	3371	4182
	148	148	1530	84						2517	1051	3470	5216						2283	1206	3370	4180
	46	521	81	49						2516	1048	3467	5213						2283	1200	3366	4178
	42	66	274	98						2515	1046	3465	5208						2277	1199	3364	4175
	210	400	723	4468						2515	1044	3462	5207						2276	1190	3363	4171
	134	1353	152	94						2510	1042	3459	5202						2274	1187	3363	4171
	873	826	1811	197						2507	1041	3456	5202						2270	1187	3358	4170
	57	150	300	260						2507	1040	3455	5200						2267	1187	3349	4167
	90	418	554	543						2505	1040	3447	5199						2261	1186	3344	4165
	124	328	59	260						2502	1039	3445	5198						2260	1185	3339	4163
	91	216	108	200						2502	1038	3444	5193						2258	1181	3338	4159
	60	1368	1322	198						2499	1035	3442	5191						2256	1178	3330	4158
	107	659	51	240						2498	1035	3438	5190						2256	1176	3329	4157
	464	99	374	64						2497	1034	3436	5189						2255	1176	3324	4155
	392	100	40	133						2496	1032	3436	5187						2255	1175	3323	4155
	308	396	37	430						2495	1032	3433	5184						2251	1174	3322	4153
	68	210	1205	234						2495	1029	3430	5183						2249	1172	3316	4150
	114	758	622	79						2494	1028	3425	5181						2245	1171	3313	4143
	396	85	149	410						2488	1026	3424	5175						2242	1169	3310	4143
	314	197	696	176						2487	1026	3422	5174						2241	1167	3301	4143
	105	85	845	196						2486	1024	3421	5173						2239	1163	3295	4140
	157	72	838	136						2485	1022	3420	5169						2239	1163	3291	4137
	158	68	66	174						2482	1020	3419	5169						2236	1161	3287	4137
	67	83	60	408						2482	1019	3411	5157						2234	1160	3285	4133
	558	259	694	294						2479	1019	3408	5152						2233	1159	3283	4132
	271	956	650	125						2477	1018	3402	5150						2232	1159	3282	4129
	835	921	700	897						2473	1017	3397	5145						2231	1158	3278	4126
	78	108	1442	50						2468	1016	3396	5144						2229	1157	3277	4126
	817	172	1333	78						2464	1014	3386	5137						2229	1154	3277	4126
	712	426	136	104						2461	1014	3385	5136						2228	1151	3276	4124
	48	445	244	62						2460	1011	3384	5133						2228	1147	3275	4122
	2353	1006	41	781						2459	1009	3384	5132						2215	1147	3272	4122
	70	90	314	208						2458	1003	3384	5130						2215	1146	3269	4121
	51	86	201	220						2457	1003	3384	5126						2213	1145	3269	4109
	261	103	1260	271						2455	1003	3382	5126						2212	1143	3269	4107
	45	178	39	159						2454	1000	3379	5118						2212	1141	3261	4102
	118	347	366	1166						2453	997	3374	5093						2207	1140	3260	4102
	69	77	444	172						2452	997	3374	5092						2207	1140	3258	4101
	130	75	701	157						2451	997	3370	5092						2206	1138	3252	4096
	1008	51	50	660						2450	996	3368	5089						2205	1137	3251	4095
	411	256	53	326						2445	996	3365	5082						2200	1137	3244	4084
	335	76	1400	76						2445	991	3364	5078						2196	1136	3242	4078
	41	71	1135	233						2440	991	3358	5076						2195	1136	3239	4074
	43	676	161	1080						2432	991	3346	5074						2195	1129	3239	4073
	212	114	57	519						2430	991	3346	5070						2195	1126	3237	4072
	52	318	1166	94						2427	985	3341	5066						2191	1125	3234	4071
	843	110	264	170						2427	983	3338	5063						2189	1122	3232	4071
	146	84	164	3414						2424	982	3335	5062						2186	1120	3231	4070
	228	54	1269	844						2424	981	3333	5059						2184	1119	3231	4069
	168	193	51	90						2424	979	3333	5051						2184	1117	3230	4067
	350	575	188	65						2422	977	3333	5049						2180	1112	3230	4065
	47	498	652	125						2422	976	3332	5046						2180	1111	3229	4064
	52	112	66	850						2415	971	3332	5040						2180	1107	3227	4059
	125	452	47	1344						2415	969	3329	5040						2176	1103	3227	4050
	458	52	300	188						2413	968	3324	5038						2175	1101	3225	4046
	395	53	844	2625						2410	967	3324	5038						2173	1099	3222	4046
	160	227	684	248						2410	963	3324	5036						2173	1099	3220	4043
	445	428	1448	1248						2408	961	3323	5034						2171	1099	3217	4042
	164	154	57	1928						2408	959	3323	5033						2164	1097	3216	4041
	278	59	131	89						2404	956	3320	5032						2163	1096	3205	4038
	420	200	546	799						2399	955	3319	5032						2163	1096	3205	4036
	552	210	360	1155						2399	955	3318	5031						2162	1096	3203	4029
	207	74	106	634						2398	954	3318	5027						2161	1095	3201	4028
	72	77	352	262						2395	952	3309	5022						2160	1095	3198	4025
	42	47	658	455						2387	951	3305	5021						2158	1094	3195	4016
	99	196	209	1365						2383	948	3302	5021						2156	1094	3188	4012
	229	939	75	1561						2380	948	3301	5020						2155	1091	3187	4005
	161	94	334	82						2379	947	3300	5019						2152	1090	3187	4005
	61	78	54	675						2379	945	3299	5016						2151	1089	3187	3999
	100	63	5797	725						2376	945	3299	5011						2150	1089	3186	3997
	71	474	50	306						2374	945	3298	5007						2146	1089	3184	3991
	1799	55	510	4014						2372	945	3295	5004						2142	1087	3184	3989
	724	155	1259	84						2370	942	3286	5002						2140	1082	3184	3984
	344	224	370	1359						2366	941	3284	4998						2138	1082	3178	3982
	62	234	192	641						2364	935	3283	4993						2134	1078	3178	3982
	3740	164	60	1330						2362	934	3279	4991						2134	1076	3176	3980
	104	122	53	228						2360	934	3279	4989						2133	1073	3175	3979
	58	875	133	470						2359	933	3279	4987						2130	1073	3169	3978
	46	44	54	222						2359	932	3278	4986						2117	1071	3169	3977
	107	55	361	216						2359	930	3278	4985						2117	1070	3167	3973
	165	64	2922	273						2355	929	3277	4982						2117	1069	3167	3969
	2875	240	200	198						2354	926	3273	4982						2115	1069	3161	3961
	79	814	678	193						2351	923	3271	4980						2114	1068	3156	3959
	174	388	138	238						2350	921	3270	4979						2109	1067	3156	3954
	1031	190	203	1409						2350	921	3267	4979						2109	1067	3155	3952
	137	68	180	65						2348	920	3265	4978						2109	1066	3149	3949
	52	1413	55	72						2348	919	3265	4978						2101	1066	3144	3944
	49	232	1158	163						2344	918	3263	4976						2098	1062	3144	3944
	58	324	63	173						2343	916	3262	4976						2096	1060	3136	3942
	45	132	776	734						2340	915	3261	4975						2089	1060	3136	3940
	69	72	558	128						2338	915	3258	4975						2088	1055	3135	3935
	118	128	1385	1989						2337	912	3257	4974						2082	1055	3133	3932
	478	85	464	316						2335	912	3255	4974						2082	1054	3133	3929
	208	675	787	164						2333	911	3255	4971						2081	1054	3126	3925
	1531	312	648	188						2323	909	3254	4971						2079	1054	3126	3922
	77	172	652	245						2323	903	3250	4970						2078	1053	3126	3917
	92	562	425	1554						2322	903	3248	4969						2076	1053	3121	3912
	176	73	274	1090						2321	902	3245	4967						2069	1052	3120	3912
	164	646	87	104						2319	900	3243	4965						2069	1050	3119	3910
	134	536	1063	652						2316	900	3241	4962						2068	1048	3118	3908
	388	308	283	236						2311	897	3236	4958						2065	1048	3117	3907
	796	375	95	268						2306	895	3233	4956						2062	1047	3114	3906
	69	422	57	1440						2304	894	3232	4952						2061	1046	3112	3906
	277	706	63	148						2304	894	3230	4950						2061	1045	3111	3904
	152	256	240	346						2302	894	3226	4946						2061	1042	3110	3903
	246	60	404	319						2302	893	3223	4945						2060	1042	3109	3896
	193	1195	146	423						2300	890	3222	4945						2056	1041	3108	3896
	172	322	171	1144						2298	889	3219	4942						2056	1041	3108	3895
	806	266	1367	671						2298	889	3218	4940						2053	1039	3104	3894
	599	112	69	330						2297	889	3216	4938						2053	1038	3103	3889
	220	1904	1216	842						2293	889	3206	4937						2051	1038	3101	3885
	258	178	934	210						2291	888	3205	4937						2050	1038	3099	3885
	196	94	562	156						2288	887	3204	4926						2044	1037	3099	3883
	73	297	40	82						2288	886	3204	4924						2041	1032	3092	3880
	318	146	235	92						2287	883	3202	4918						2038	1032	3090	3874
	336	740	54	87						2287	878	3199	4912						2035	1030	3088	3869
	87	232	1434	1136						2285	874	3198	4909						2033	1029	3083	3867
	322	1207	106	1493						2282	872	3190	4906						2032	1028	3082	3864
	176	702	768	368						2281	870	3187	4891						2031	1027	3080	3862
	101	68	458	260						2280	869	3186	4890						2030	1026	3077	3862
	862	444	137	178						2278	869	3185	4889						2029	1025	3075	3862
	1592	103	1108	250						2277	869	3184	4884						2028	1025	3071	3855
	70	636	1210	1501						2277	869	3180	4882						2028	1023	3064	3851
	88	1032	540	434						2277	864	3177	4882						2027	1021	3063	3849
	62	142	100	52						2276	863	3175	4879						2023	1020	3058	3848
	144	152	60	1142						2274	862	3173	4877						2022	1018	3057	3848
	67	65	350	641						2273	858	3171	4867						2022	1015	3055	3844
	514	2521	308	309						2268	854	3171	4861						2020	1011	3054	3840
	348	488	102	672						2265	853	3161	4860						2019	1007	3051	3839
	1259	53	49	724						2265	853	3151	4858						2018	1006	3048	3835
	3156	482	95	868						2263	852	3150	4856						2018	1004	3035	3832
	63	151	306	698						2263	851	3144	4853						2017	1004	3034	3829
	193	81	1180	380						2262	850	3142	4853						2016	1004	3034	3828
	99	112	820	286						2261	850	3140	4847						2015	1003	3033	3828
	85	546	205	193						2258	848	3138	4846						2015	1003	3030	3824
	808	675	432	197						2256	848	3132	4845						2011	1002	3029	3824
	64	58	1218	144						2254	846	3132	4840						2011	1002	3029	3822
	195	828	1197	290						2249	846	3131	4840						2010	1001	3029	3814
	198	126	290	481						2248	846	3130	4836						2008	999	3026	3813
	259	194	986	66						2244	843	3130	4835						2006	996	3026	3813
	218	400	88	131						2242	841	3127	4832						2006	996	3024	3812
	143	77	168	436						2242	840	3126	4831						2003	996	3023	3809
	177	119	333	77						2242	839	3124	4829						2002	995	3022	3806
	357	784	71	61						2241	838	3118	4829						2000	995	3022	3800
	530	51	1389	237						2237	838	3118	4827						2000	994	3021	3800
	411	696	236	340						2233	837	3112	4826						1999	994	3020	3797
	443	88	218	67						2233	835	3112	4820						1992	993	3017	3795
	72	454	602	93						2232	835	3111	4817						1987	992	3017	3793
	52	250	902	1460						2231	835	3108	4813						1986	992	3014	3793
	57	100	1660	218						2230	834	3108	4813						1984	992	3009	3791
	335	120	304	2201						2229	834	3107	4807						1981	991	3005	3785
	74	126	480	120						2224	834	3105	4806						1978	991	3003	3782
	730	53	67	186						2223	833	3101	4801						1978	989	3001	3779
	70	458	54	55						2221	832	3100	4797						1978	989	2997	3778
	141	933	1343	288						2219	829	3098	4793						1977	989	2994	3777
	298	70	1006	2047						2216	829	3098	4793						1975	985	2993	3776
	402	77	457	202						2215	829	3097	4787						1973	983	2988	3774
	228	216	160	1176						2213	826	3082	4787						1971	983	2986	3771
	44	120	206	2290						2210	826	3081	4787						1969	982	2985	3771
	75	82	72	286						2207	825	3080	4787						1967	982	2983	3769
	606	74	76	96						2205	825	3072	4779						1966	982	2982	3767
	178	114	753	2076						2200	824	3070	4776						1965	981	2980	3767
	88	214	576	44						2198	824	3067	4776						1965	981	2975	3765
	1619	311	103	278						2198	823	3062	4774						1964	979	2973	3762
	297	182	720	504						2196	821	3061	4769						1961	973	2972	3761
	3555	468	2044	240						2195	820	3060	4766						1961	973	2969	3760
	1723	92	642	464						2194	819	3057	4765						1960	973	2968	3756
	229	100	788	312						2194	817	3056	4763						1959	972	2967	3756
	219	87	115	168						2194	816	3054	4762						1959	970	2965	3756
	66	162	62	218						2193	816	3050	4758						1957	968	2961	3751
	362	340	463	128						2193	814	3049	4758						1955	968	2957	3751
	174	252	65	110						2192	814	3046	4754						1950	967	2956	3747
	223	444	127	1276						2190	814	3043	4752						1950	966	2955	3741
	59	65	878	156						2187	813	3033	4751						1947	965	2955	3739
	60	55	40	352						2182	813	3031	4751						1942	963	2954	3739
	894	205	924	313						2181	812	3026	4748						1942	962	2949	3739
	790	424	43	788						2180	812	3026	4748						1940	961	2947	3738
	204	1069	180	40						2179	807	3025	4748						1936	958	2944	3737
	286	142	128	56						2178	806	3022	4747						1933	958	2944	3736
	538	360	108	149						2178	806	3016	4747						1932	956	2942	3736
	314	334	1009	37						2175	805	3015	4745						1930	956	2941	3735
	78	536	63	114						2173	804	3015	4744						1929	955	2939	3728
	2650	94	558	161						2172	803	3014	4741						1927	955	2937	3726
	2432	115	974	704						2172	803	3011	4736						1927	955	2936	3725
	1155	779	335	316						2168	799	3009	4733						1927	954	2934	3724
	86	246	368	144						2167	797	3008	4731						1926	954	2932	3724
	1107	71	37	51						2167	796	3006	4730						1925	953	2931	3723
	214	330	88	43						2167	796	3005	4729						1925	953	2930	3723
	51	70	50	1394						2165	795	3004	4725						1924	953	2926	3722
	71	76	268	1314						2164	795	3000	4724						1920	952	2926	3722
	374	404	384	1282						2161	793	2998	4721						1917	950	2920	3718
	212	79	3584	4094						2160	790	2998	4719						1915	949	2918	3718
	233	387	1407	847						2160	788	2998	4712						1913	948	2918	3712
	77	95	1062	519						2158	787	2993	4710						1912	948	2917	3712
	161	155	184	888						2157	787	2993	4706						1912	948	2915	3709
	336	172	404	782						2155	787	2993	4706						1911	945	2913	3706
	166	162	246	400						2151	785	2992	4706						1910	945	2911	3703
	728	228	964	43						2147	784	2991	4703						1902	943	2909	3703
	59	72	274	920						2147	784	2990	4702						1900	942	2906	3702
	298	86	45	218						2146	784	2989	4698						1898	941	2903	3699
	304	546	1058	880						2137	784	2989	4697						1896	941	2903	3699
	210	90	120	268						2136	783	2989	4696						1893	940	2902	3694
	388	806	209	182						2134	783	2987	4690						1892	939	2902	3686
	97	254	66	520						2129	781	2987	4689						1890	938	2901	3685
	152	292	1521	41						2129	780	2985	4686						1890	938	2901	3677
	336	350	942	136						2125	780	2984	4682						1889	937	2900	3674
	1309	179	608	58						2118	779	2984	4676						1889	936	2898	3672
	419	121	62	723						2113	779	2983	4675						1887	934	2897	3661
	47	74	928	2014						2112	778	2982	4673						1885	932	2893	3659
	86	156	939	2273						2111	775	2981	4672						1881	931	2892	3654
	138	107	330	1499						2110	773	2979	4670						1876	930	2889	3650
	72	59	194	263						2109	772	2967	4668						1875	929	2884	3646
	1849	158	550	224						2107	770	2966	4666						1875	928	2883	3645
	109	111	550	73						2104	770	2966	4662						1874	927	2882	3645
	337	184	1246	1758						2103	769	2966	4661						1874	926	2881	3639
	437	174	446	777						2101	769	2965	4660						1871	926	2880	3638
	61	240	786	96						2101	768	2962	4659						1869	924	2880	3638
	504	74	668	44						2098	768	2961	4655						1868	924	2879	3637
	208	78	251	416						2093	767	2960	4655						1866	924	2877	3635
	2510	70	498	223						2092	766	2958	4654						1864	923	2875	3632
	148	184	170	136						2090	766	2952	4653						1863	922	2873	3627
	737	202	422	42						2089	766	2948	4651						1862	921	2873	3624
	1175	88	70	963						2086	766	2946	4645						1860	921	2869	3623
	1119	84	35	54						2083	765	2941	4642						1859	919	2864	3621
	1931	69	1412	57						2081	765	2941	4642						1858	918	2864	3621
	215	106	624	263						2081	764	2940	4642						1853	915	2861	3617
	422	61	272	294						2081	764	2938	4638						1851	913	2860	3616
	449	168	560	232						2080	764	2936	4633						1840	912	2859	3614
	83	56	431	498						2076	763	2935	4632						1840	911	2857	3612
	159	446	956	408						2072	761	2935	4632						1839	911	2857	3611
	212	65	219	1090						2072	761	2932	4630						1837	907	2854	3609
	400	150	1273	287						2071	760	2931	4630						1835	906	2852	3609
	910	208	329	116						2070	760	2929	4624						1835	904	2851	3602
	88	525	590	684						2069	759	2923	4622						1835	903	2847	3602
	83	79	60	740						2069	759	2920	4621						1833	903	2846	3598
	82	158	121	148						2067	758	2919	4618						1831	903	2846	3597
	505	886	256	220						2066	758	2918	4618						1830	902	2844	3596
	419	1155	846	330						2061	757	2916	4615						1829	901	2843	3593
	101	910	1193	312						2060	753	2915	4614						1828	899	2843	3592
	637	89	93	108						2057	753	2912	4606						1828	898	2842	3592
	931	870	884	82						2056	753	2912	4604						1826	898	2837	3588
	86	162	834	264						2056	753	2910	4601						1824	895	2833	3587
	621	693	232	672						2055	753	2908	4599						1823	892	2833	3586
	356	1188	1058	1022						2055	753	2906	4596						1821	892	2833	3585
	110	176	1396	864						2055	752	2906	4596						1820	891	2826	3579
	498	304	977	251						2054	752	2906	4590						1819	891	2826	3578
	3927	1615	135	498						2053	752	2903	4583						1818	890	2825	3577
	326	827	481	250						2052	752	2903	4581						1817	888	2821	3576
	48	124	283	306						2050	750	2903	4580						1810	887	2819	3573
	150	591	156	130						2049	747	2902	4578						1808	883	2819	3568
	104	75	89	1075						2048	746	2901	4578						1806	883	2818	3567
	40	488	266	91						2045	746	2901	4578						1804	883	2817	3566
	144	506	308	178						2044	745	2897	4575						1803	882	2816	3562
	265	73	1054	84						2042	745	2896	4574						1803	881	2815	3560
	1077	244	422	292						2034	745	2896	4567						1801	881	2813	3559
	645	75	344	872						2031	744	2892	4565						1796	881	2813	3556
	132	400	172	86						2030	743	2885	4563						1793	880	2812	3554
	1016	79	512	379						2030	741	2884	4558						1792	880	2811	3552
	310	77	244	200						2023	740	2884	4555						1792	878	2809	3551
	271	1538	886	51						2022	739	2882	4554						1790	878	2803	3548
	234	228	1113	579						2019	738	2881	4553						1790	877	2803	3546
	976	657	632	222						2019	738	2880	4552						1790	876	2802	3543
	102	152	462	85						2018	737	2880	4552						1789	876	2798	3542
	82	1670	470	510						2014	737	2876	4552						1786	875	2797	3539
	93	81	78	412						2013	737	2876	4550						1785	873	2796	3532
	690	121	60	58						2013	735	2874	4549						1780	872	2796	3532
	997	202	57	68						2011	735	2873	4549						1779	872	2795	3530
	57	88	1121	1283						2010	733	2873	4547						1779	871	2787	3528
	190	221	1638	59						2008	732	2873	4545						1777	870	2784	3528
	60	574	352	828						2005	732	2872	4544						1777	870	2783	3521
	259	82	72	1083						2004	732	2867	4541						1777	870	2782	3521
	1401	470	654	1248						2003	730	2862	4536						1774	869	2782	3520
	496	78	5600	204						2003	730	2859	4526						1771	869	2779	3519
	146	212	1012	74						2002	729	2856	4523						1771	868	2779	3518
	55	545	259	49						2002	728	2854	4522						1771	867	2777	3517
	248	256	1004	85						2000	728	2851	4521						1770	866	2776	3513
	164	84	53	508						1999	728	2850	4520						1769	865	2774	3510
	77	236	1073	178						1999	727	2844	4518						1769	863	2774	3503
	106	392	540	49						1997	727	2843	4515						1765	861	2774	3501
	176	824	377	402						1997	726	2839	4510						1765	859	2770	3500
	256	430	282	403						1994	724	2838	4507						1764	858	2767	3497
	78	805	156	1119						1991	723	2837	4503						1764	855	2765	3495
	606	206	377	126						1987	720	2832	4501						1763	850	2764	3494
	864	59	183	328						1987	720	2832	4498						1759	846	2763	3490
	38	272	73	216						1986	719	2826	4492						1759	846	2763	3490
	401	63	300	124						1986	719	2821	4490						1758	846	2762	3485
	56	412	428	120						1983	718	2820	4484						1758	844	2762	3484
	74	792	492	727						1982	718	2819	4483						1756	844	2759	3483
	612	97	179	1920						1979	718	2815	4483						1754	843	2759	3481
	843	126	354	97						1979	707	2815	4481						1754	843	2757	3480
	129	1514	308	778						1974	706	2814	4476						1754	843	2756	3480
	1348	982	416	4638						1974	706	2810	4473						1751	843	2755	3480
	1102	492	121	101						1967	705	2809	4473						1749	842	2755	3475
	2574	140	528	78						1961	703	2808	4471						1749	841	2754	3475
	94	1150	416	1055						1961	702	2808	4467						1749	841	2751	3473
	806	74	572	162						1958	702	2802	4464						1747	840	2751	3470
	104	219	87	1363						1955	701	2801	4461						1747	839	2747	3470
	1751	80	174	146						1955	700	2796	4461						1743	836	2739	3469
	441	622	1384	86						1955	700	2795	4458						1743	836	2738	3464
	816	416	2049	158						1948	699	2794	4458						1743	836	2738	3463
	91	158	931	562						1948	697	2787	4457						1742	835	2735	3461
	83	116	109	80						1945	697	2786	4451						1741	834	2735	3459
	2592	124	71	192						1943	695	2785	4448						1741	834	2734	3458
	231	145	89	1982						1943	694	2782	4448						1739	832	2732	3453
	524	430	1337	260						1941	694	2782	4444						1737	831	2732	3452
	641	156	3242	418						1938	693	2782	4442						1736	831	2731	3451
	161	83	1352	397						1937	693	2782	4441						1728	830	2728	3447
	205	166	735	1157						1935	691	2780	4435						1724	830	2725	3445
	87	160	255	548						1933	691	2778	4432						1724	829	2724	3443
	1318	63	2626	244						1932	691	2776	4432						1723	829	2724	3441
	246	278	715	46						1928	690	2771	4427						1721	829	2721	3440
	46	64	430	50						1926	688	2770	4426						1721	827	2720	3436
	185	162	681	116						1926	688	2766	4426						1715	826	2715	3434
	109	149	152	122						1925	688	2763	4424						1714	825	2715	3434
	1136	356	93	454						1925	688	2759	4420						1714	825	2714	3434
	154	156	1028	65						1924	687	2757	4420						1714	825	2710	3430
	1036	152	120	60						1920	687	2753	4414						1710	822	2709	3429
	1873	190	366	909						1919	686	2753	4407						1710	822	2709	3429
	2066	56	131	1040						1916	686	2753	4401						1710	818	2708	3423
	428	566	1171	654						1914	684	2753	4398						1705	818	2700	3420
	80	128	2115	343						1914	682	2752	4395						1703	817	2699	3418
	1337	331	1446	692						1912	681	2750	4395						1701	814	2696	3417
	226	268	84	82						1912	679	2748	4394						1701	813	2695	3417
	131	104	385	360						1912	678	2747	4385						1700	811	2695	3417
	943	577	951	283						1911	677	2745	4383						1697	806	2693	3416
	547	269	388	176						1910	677	2743	4378						1697	806	2693	3415
	146	1318	1407	75						1908	674	2739	4377						1695	805	2693	3413
	210	296	47	374						1906	674	2734	4372						1695	805	2688	3411
	177	63	70	198						1904	674	2730	4360						1694	803	2686	3409
	180	132	82	67						1902	672	2728	4358						1691	803	2686	3406
	547	144	268	804						1902	671	2727	4353						1690	802	2685	3405
	870	352	49	75						1901	669	2726	4352						1690	801	2685	3401
	657	1582	181	788						1899	668	2725	4350						1689	800	2682	3400
	2677	1022	332	226						1899	668	2723	4349						1686	798	2680	3397
	1876	642	49	546						1897	668	2722	4346						1686	796	2680	3396
	296	68	669	1023						1897	668	2721	4345						1684	793	2680	3389
	126	82	316	545						1896	666	2719	4345						1680	792	2679	3388
	171	226	464	640						1895	666	2714	4343						1680	790	2677	3385
	590	92	203	176						1892	660	2712	4342						1678	789	2675	3385
	252	284	1557	58						1889	660	2711	4337						1676	788	2670	3384
	893	88	128	209						1889	655	2711	4335						1674	787	2667	3384
	316	328	888	339						1888	655	2707	4334						1673	787	2667	3375
	135	158	634	112						1888	654	2707	4334						1673	787	2664	3373
	484	178	565	214						1887	652	2704	4332						1673	786	2662	3373
	345	836	498	446						1885	652	2704	4330						1671	784	2658	3372
	340	74	330	617						1884	652	2701	4326						1671	782	2658	3370
	58	79	90	282						1884	651	2701	4326						1669	781	2656	3369
	1347	99	40	114						1883	651	2698	4323						1667	781	2656	3365
	437	474	1480	142						1882	650	2697	4322						1667	781	2655	3361
	1466	592	1174	222						1877	650	2696	4319						1666	780	2654	3359
	421	160	564	46						1876	649	2696	4315						1664	780	2653	3357
	1001	100	106	185						1874	649	2692	4312						1663	778	2652	3355
	809	176	290	354						1874	648	2692	4310						1662	778	2650	3355
	870	698	440	907						1873	648	2692	4309						1660	777	2650	3354
	326	74	794	44						1872	647	2689	4309						1658	775	2649	3354
	1184	292	28	162						1871	645	2687	4309						1658	773	2642	3348
	86	120	628	933						1867	644	2687	4308						1657	771	2641	3347
	184	84	47	72						1866	644	2686	4306						1656	770	2640	3345
	865	366	638	1172						1864	643	2686	4306						1655	769	2639	3342
	142	89	2359	66						1859	642	2686	4302						1655	769	2638	3341
	286	1546	42	296						1859	642	2686	4301						1655	769	2635	3340
	215	192	40	284						1856	642	2682	4301						1653	768	2634	3340
	88	83	224	575						1856	641	2682	4300						1651	768	2633	3335
	162	182	51	142						1856	639	2682	4299						1651	767	2632	3333
	406	100	80	1945						1854	639	2681	4298						1650	767	2631	3332
	69	56	122	250						1853	639	2680	4297						1648	766	2630	3330
	180	67	44	248						1850	638	2677	4294						1648	765	2630	3326
	143	356	50	80						1850	638	2674	4292						1647	764	2628	3324
	71	259	635	176						1849	636	2672	4290						1644	761	2628	3323
	519	53	287	196						1849	636	2671	4290						1644	761	2627	3322
	1367	342	2432	89						1849	636	2670	4290						1643	761	2626	3320
	78	284	57	142						1848	634	2668	4287						1643	760	2622	3319
	1049	562	139	896						1846	632	2660	4285						1642	759	2620	3316
	1080	435	2993	336						1846	632	2658	4285						1642	759	2616	3314
	547	621	58	51						1843	631	2651	4284						1640	757	2615	3312
	93	544	546	174						1842	631	2651	4281						1640	757	2614	3311
	72	50	342	140						1841	630	2649	4278						1639	757	2613	3310
	272	71	966	1031						1839	630	2646	4276						1639	755	2613	3309
	476	80	128	50						1838	629	2644	4272						1638	754	2610	3304
	197	88	520	716						1838	629	2644	4270						1636	752	2609	3304
	70	67	241	77						1838	627	2644	4270						1635	752	2607	3303
	970	73	901	786						1834	626	2643	4262						1634	751	2605	3299
	58	50	222	475						1834	625	2639	4260						1631	750	2602	3297
	113	63	548	368						1829	625	2636	4260						1631	748	2601	3294
	510	586	97	539						1828	624	2635	4257						1631	747	2600	3291
	63	409	397	915						1828	623	2634	4257						1628	747	2599	3290
	116	158	412	720						1827	622	2633	4256						1628	746	2598	3288
	339	356	136	138						1826	622	2633	4255						1628	746	2597	3288
	168	504	501	51						1824	621	2628	4254						1627	744	2594	3286
	73	76	220	1171						1824	621	2628	4254						1624	738	2592	3285
	149	66	402	132						1823	620	2622	4254						1624	738	2589	3282
	422	126	904	226						1822	620	2615	4253						1622	737	2587	3281
	62	789	74	74						1822	620	2614	4250						1622	735	2584	3279
	93	59	378	560						1822	619	2612	4242						1621	735	2583	3274
	1023	94	3661	1659						1820	619	2611	4241						1619	734	2580	3267
	542	78	77	714						1820	618	2611	4240						1619	733	2580	3267
	158	94	56	158						1817	618	2611	4236						1618	732	2578	3266
	438	176	652	461						1817	618	2608	4234						1618	730	2577	3265
	822	55	416	461						1817	618	2608	4233						1615	730	2574	3263
	54	148	632	1758						1815	617	2608	4232						1612	729	2571	3260
	137	190	552	168						1812	616	2607	4225						1611	729	2563	3259
	227	788	1013	530						1812	614	2607	4222						1610	727	2561	3257
	495	352	41	1158						1811	614	2607	4221						1609	727	2561	3254
	278	6700	163	79						1810	613	2607	4220						1608	726	2559	3253
	115	145	155	404						1807	612	2606	4218						1607	726	2558	3250
	1067	84	228	168						1807	612	2605	4218						1604	725	2556	3250
	130	74	104	68						1806	610	2602	4217						1603	725	2556	3248
	1423	62	184	70						1805	610	2602	4216						1603	725	2554	3244
	75	358	7096	99						1805	608	2602	4216						1600	723	2553	3242
	228	80	750	983						1805	606	2601	4215						1600	723	2549	3240
	266	157	66	215						1803	604	2601	4215						1600	722	2549	3233
	68	524	98	680						1802	603	2601	4212						1598	722	2547	3231
	485	548	984	966						1797	603	2599	4212						1598	721	2546	3230
	1842	78	660	242						1797	602	2599	4211						1598	720	2546	3214
	131	56	321	58						1796	602	2598	4207						1594	719	2545	3213
	244	89	191	1395						1795	601	2598	4206						1593	716	2545	3210
	552	82	630	570						1794	601	2597	4203						1589	715	2544	3210
	161	70	170	461						1791	601	2594	4203						1588	715	2542	3209
	250	880	340	326						1791	601	2592	4203						1587	715	2540	3205
	156	787	947	256						1790	600	2589	4201						1582	714	2540	3202
	835	132	619	538						1787	599	2589	4194						1582	712	2536	3200
	126	49	418	62						1783	597	2587	4192						1582	712	2536	3198
	414	218	1217	70						1781	596	2586	4188						1581	711	2536	3198
	64	188	98	2087						1780	595	2586	4186						1581	710	2536	3197
	132	190	576	832						1780	594	2585	4182						1580	710	2533	3188
	637	679	270	324						1778	594	2583	4181						1580	709	2527	3188
	203	60	156	568						1777	592	2577	4177						1578	708	2527	3188
	1584	813	932	273						1776	592	2576	4174						1578	708	2527	3184
	63	156	624	536						1775	591	2574	4173						1575	707	2523	3183
	909	90	1020	2475						1773	591	2573	4171						1575	707	2522	3182
	1047	356	111	1382						1772	589	2573	4170						1575	707	2521	3182
	106	70	67	2694						1771	588	2572	4169						1574	706	2515	3181
	965	516	276	974						1767	588	2571	4169						1573	706	2514	3180
	93	64	1113	96						1766	587	2571	4166						1572	704	2513	3174
	296	62	55	421						1765	586	2568	4166						1571	703	2512	3174
	79	50	730	768						1765	586	2567	4162						1570	702	2510	3171
	994	63	56	1017						1763	586	2567	4162						1569	702	2510	3169
	77	176	1837	2042						1763	585	2566	4161						1567	702	2510	3164
	1044	684	60	1848						1761	585	2565	4159						1566	701	2505	3163
	1324	79	232	120						1760	584	2564	4154						1564	701	2504	3163
	659	72	112	213						1760	583	2563	4151						1564	700	2503	3162
	97	90	987	2350						1758	583	2563	4149						1564	699	2501	3161
	467	2384	305	222						1758	581	2562	4147						1564	698	2497	3160
	94	1342	93	58						1756	581	2562	4143						1563	696	2496	3160
	2290	208	1768	104						1753	581	2560	4141						1562	696	2495	3160
	1005	143	306	94						1753	580	2559	4128						1561	696	2494	3160
	266	72	99	625						1753	579	2558	4127						1560	695	2494	3159
	1292	6065	150	140						1752	577	2556	4127						1560	695	2493	3158
	95	168	432	1762						1750	576	2556	4124						1558	695	2483	3157
	69	62	115	61						1750	576	2555	4123						1555	694	2483	3156
	93	65	71	748						1749	576	2554	4120						1552	692	2482	3154
	182	118	263	1823						1747	576	2554	4118						1552	689	2480	3153
	3051	68	662	366						1746	575	2552	4118						1552	688	2480	3151
	67	1295	35	153						1743	575	2551	4117						1551	688	2480	3151
	64	656	195	235						1743	575	2546	4115						1551	688	2476	3150
	1561	1125	55	441						1743	574	2545	4114						1548	688	2475	3149
	270	158	378	466						1741	574	2544	4114						1548	687	2473	3146
	1112	70	204	910						1740	574	2541	4114						1547	686	2473	3144
	133	77	760	95						1740	572	2540	4114						1546	686	2472	3143
	171	660	95	197						1737	572	2540	4112						1546	686	2471	3142
	132	87	43	626						1737	572	2538	4110						1544	681	2466	3142
	331	668	913	420						1737	571	2538	4108						1543	681	2465	3140
	102	120	1457	2277						1737	571	2538	4107						1543	679	2463	3135
	365	223	280	188						1736	571	2534	4103						1543	679	2462	3134
	606	400	391	329						1733	571	2534	4103						1537	677	2461	3133
	590	186	244	56						1731	570	2534	4100						1536	677	2461	3132
	61	301	137	452						1731	570	2530	4100						1536	677	2459	3132
	235	72	768	114						1731	570	2529	4099						1535	677	2454	3131
	233	1611	671	228						1730	570	2523	4096						1532	676	2452	3124
	78	188	92	542						1730	569	2521	4093						1532	676	2449	3122
	166	528	748	143						1729	568	2520	4093						1530	675	2446	3122
	1044	81	134	236						1729	568	2520	4092						1530	675	2444	3120
	225	197	46	165						1728	567	2519	4091						1528	675	2443	3120
	109	134	432	391						1728	567	2519	4090						1528	675	2441	3120
	92	508	45	57						1727	567	2517	4087						1528	674	2440	3119
	628	1080	249	1412						1726	566	2517	4085						1528	674	2434	3114
	110	1684	40	164						1722	566	2516	4084						1528	674	2434	3113
	146	100	135	400						1722	565	2516	4079						1527	673	2432	3113
	224	306	582	1473						1719	560	2516	4078						1527	671	2428	3109
	952	78	181	244						1719	559	2515	4078						1525	671	2428	3108
	699	1945	483	146						1717	558	2513	4077						1525	671	2426	3108
	362	1682	44	368						1716	558	2513	4077						1524	670	2424	3105
	226	3274	1698	96						1713	558	2513	4076						1524	670	2422	3105
	536	174	450	231						1713	557	2511	4075						1522	669	2422	3104
	1467	94	68	540						1713	557	2511	4071						1522	668	2422	3102
	1324	464	249	83						1712	556	2508	4068						1521	668	2422	3098
	111	468	203	468						1711	555	2507	4067						1517	668	2418	3096
	690	662	772	112						1711	553	2505	4064						1516	667	2417	3093
	440	82	373	312						1710	553	2501	4062						1516	665	2417	3091
	156	193	165	124						1710	552	2501	4061						1515	663	2416	3090
	576	79	50	956						1710	551	2496	4061						1514	663	2413	3090
	636	420	402	80						1709	551	2496	4061						1514	663	2411	3089
	659	94	709	553						1709	550	2496	4061						1512	661	2410	3087
	410	61	57	59						1709	548	2495	4060						1512	659	2407	3086
	734	789	360	1696						1707	548	2494	4059						1511	658	2407	3086
	114	304	143	111						1707	546	2493	4058						1510	657	2406	3081
	41	1406	70	278						1706	546	2493	4057						1507	657	2405	3081
	64	114	310	170						1704	545	2492	4057						1507	657	2405	3080
	384	104	42	149						1704	545	2490	4057						1504	656	2404	3080
	702	224	42	568						1704	545	2488	4056						1502	655	2404	3079
	385	1192	2219	98						1702	544	2487	4054						1502	655	2403	3079
	406	694	47	68						1701	544	2485	4050						1502	655	2403	3077
	453	1002	238	1098						1701	543	2485	4050						1502	654	2402	3077
	2648	532	134	152						1701	542	2485	4048						1501	654	2396	3076
	224	514	76	62						1700	542	2483	4043						1501	654	2393	3076
	410	101	130	93						1699	541	2483	4040						1501	653	2392	3074
	107	91	63	634						1697	541	2480	4037						1501	652	2391	3074
	1861	372	1218	272						1697	540	2479	4036						1495	652	2388	3068
	1085	222	765	724						1696	540	2477	4035						1495	651	2387	3067
	330	85	106	1834						1694	539	2470	4034						1492	650	2387	3067
	182	386	63	52						1692	537	2469	4031						1492	649	2386	3066
	206	66	142	71						1691	537	2469	4030						1488	648	2386	3066
	1425	127	126	136						1690	536	2468	4029						1487	648	2386	3065
	545	111	847	154						1690	536	2466	4027						1487	646	2386	3062
	84	360	460	1164						1690	535	2465	4025						1487	645	2385	3061
	128	66	260	286						1689	534	2464	4025						1486	643	2383	3059
	92	73	1786	356						1689	534	2463	4022						1484	643	2383	3059
	2026	224	103	1182						1688	534	2462	4021						1482	643	2383	3059
	53	68	1256	129						1686	533	2462	4018						1481	643	2383	3057
	621	352	297	186						1685	533	2461	4018						1481	642	2382	3057
	74	60	116	3520						1685	532	2455	4014						1481	642	2380	3056
	3286	1714	437	1088						1683	531	2454	4014						1480	640	2377	3055
	406	54	61	3031						1683	531	2452	4012						1479	639	2375	3053
	86	848	68	373						1681	531	2449	4010						1479	638	2374	3052
	522	188	59	498						1681	530	2449	4008						1478	636	2372	3051
	426	34	138	258						1680	530	2446	4006						1477	636	2372	3050
	570	298	158	1883						1678	530	2446	4000						1476	636	2372	3050
	67	78	146	178						1677	530	2445	4000						1474	635	2372	3049
	347	96	1279	2483						1677	529	2441	3996						1471	635	2371	3045
	1776	84	184	1036						1676	528	2441	3995						1470	634	2368	3042
	50	32	116	762						1676	528	2440	3993						1470	634	2368	3041
	688	63	568	383						1675	527	2438	3992						1470	633	2364	3040
	102	67	296	438						1673	527	2436	3991						1469	632	2364	3040
	522	77	51	1328						1672	527	2436	3990						1467	631	2359	3033
	158	220	100	3335						1671	525	2435	3989						1466	630	2357	3031
	1143	71	200	1183						1671	525	2434	3985						1466	630	2354	3031
	47	83	296	606						1671	525	2432	3984						1466	630	2354	3030
	150	64	660	196						1669	524	2431	3984						1463	629	2352	3030
	144	324	53	155						1669	523	2430	3981						1462	628	2351	3024
	110	368	74	272						1669	523	2429	3980						1461	626	2351	3018
	130	157	681	270						1668	522	2429	3979						1460	625	2348	3017
	84	58	618	461						1666	521	2429	3979						1459	625	2347	3017
	549	930	193	139						1666	520	2428	3978						1459	624	2346	3015
	49	83	220	84						1663	520	2427	3977						1458	624	2342	3013
	342	413	241	208						1663	519	2426	3974						1458	624	2341	3011
	66	1006	536	98						1661	519	2426	3972						1457	623	2341	3010
	617	540	232	396						1661	518	2425	3971						1456	623	2340	3008
	87	387	404	490						1660	518	2425	3970						1455	622	2338	3007
	2053	550	236	1268						1658	518	2425	3970						1454	622	2335	3007
	106	934	56	144						1657	517	2424	3970						1450	622	2332	3003
	204	128	293	153						1657	517	2424	3969						1449	621	2331	3002
	61	65	60	4005						1655	515	2422	3969						1449	621	2331	2992
	373	69	80	959						1654	515	2421	3965						1448	621	2323	2990
	293	166	73	1521						1652	514	2421	3963						1446	620	2323	2987
	733	790	126	564						1648	514	2420	3963						1446	620	2321	2986
	358	41	886	156						1645	514	2419	3962						1444	619	2320	2985
	831	232	60	1190						1644	513	2412	3960						1444	619	2319	2985
	312	225	126	69						1643	512	2411	3960						1444	618	2319	2982
	2659	48	67	699						1642	511	2410	3959						1441	618	2318	2982
	388	64	175	121						1639	511	2409	3958						1441	618	2317	2980
	904	98	1206	289						1639	510	2409	3957						1440	618	2316	2980
	571	86	60	833						1638	510	2406	3957						1439	618	2316	2979
	207	517	129	187						1636	509	2405	3956						1439	617	2315	2978
	87	65	42	56						1636	509	2404	3954						1437	617	2312	2975
	221	328	394	216						1634	509	2402	3954						1436	616	2312	2975
	983	320	642	336						1634	509	2402	3952						1436	616	2310	2973
	1026	81	44	818						1633	507	2400	3949						1435	616	2309	2972
	376	54	188	1387						1632	506	2398	3948						1434	615	2307	2972
	402	106	52	288						1629	505	2398	3947						1433	614	2307	2971
	214	73	64	100						1629	505	2397	3945						1432	613	2305	2970
	639	160	147	188						1628	505	2397	3945						1431	613	2304	2968
	379	361	116	136						1628	504	2395	3942						1430	613	2304	2966
	600	1043	6627	72						1627	504	2394	3938						1430	612	2300	2965
	202	288	788	441						1626	504	2394	3938						1429	611	2297	2963
	170	1310	255	516						1626	503	2392	3937						1427	611	2296	2959
	1138	221	765	151						1625	503	2392	3936						1427	610	2295	2959
	179	90	145	56						1624	503	2389	3933						1425	610	2295	2958
	167	1026	330	174						1624	503	2389	3932						1424	608	2294	2953
	222	81	67	481						1620	502	2388	3932						1422	608	2292	2951
	72	628	360	144						1618	500	2387	3928						1420	608	2290	2950
	254	240	110	238						1617	500	2387	3923						1419	608	2289	2948
	95	72	6039	841						1616	499	2386	3921						1418	608	2288	2948
	406	71	58	250						1616	497	2384	3921						1418	607	2286	2947
	79	67	110	30						1614	497	2382	3915						1418	607	2286	2945
	71	74	114	66						1611	496	2382	3912						1417	607	2286	2945
	196	324	380	450						1611	496	2380	3910						1415	606	2283	2944
	461	201	204	1846						1611	495	2375	3902						1412	606	2281	2940
	1161	491	49	864						1610	495	2374	3899						1410	606	2281	2929
	163	67	58	89						1610	495	2373	3899						1410	606	2281	2929
	182	66	134	52						1607	495	2372	3898						1408	606	2279	2927
	129	59	272	118						1606	495	2371	3898						1407	606	2276	2926
	218	62	116	246						1605	494	2370	3895						1407	606	2276	2924
	171	193	496	78						1604	492	2370	3892						1406	605	2275	2924
	110	70	404	136						1603	492	2369	3890						1404	604	2274	2922
	52	84	39	2851						1600	491	2366	3889						1403	604	2274	2919
	1125	680	394	174						1600	491	2365	3888						1403	603	2273	2918
	3013	65	184	229						1599	490	2364	3888						1402	603	2272	2917
	280	81	766	203						1598	490	2363	3888						1402	602	2271	2917
	104	56	212	72						1592	488	2361	3880						1402	601	2269	2916
	84	111	144	138						1591	487	2360	3880						1399	601	2268	2916
	412	65	634	872						1591	487	2360	3880						1398	600	2267	2914
	87	65	97	2669						1591	487	2355	3879						1396	600	2266	2914
	1162	70	262	306						1591	487	2352	3879						1395	600	2266	2914
	426	71	134	596						1591	486	2351	3878						1394	598	2265	2912
	287	75	849	189						1590	486	2349	3877						1393	597	2264	2911
	88	136	62	112						1589	485	2347	3877						1391	596	2263	2909
	240	61	204	254						1588	482	2346	3872						1387	596	2263	2908
	499	268	850	857						1585	480	2345	3872						1385	596	2262	2907
	139	580	3752	903						1583	480	2345	3869						1385	595	2262	2905
	87	55	68	62						1578	479	2345	3867						1385	595	2261	2904
	1895	130	57	130						1578	477	2343	3866						1384	595	2258	2903
	78	161	356	1150						1577	477	2342	3863						1384	595	2257	2903
	230	70	64	901						1577	476	2342	3861						1380	595	2256	2901
	526	158	340	838						1574	474	2340	3860						1379	594	2256	2901
	172	276	1430	335						1573	474	2340	3858						1378	594	2254	2900
	438	755	544	580						1572	473	2337	3856						1377	594	2253	2900
	152	580	129	202						1571	472	2335	3856						1377	593	2253	2900
	1060	414	136	143						1569	472	2334	3854						1376	593	2251	2897
	130	789	319	1104						1567	472	2333	3854						1375	592	2246	2895
	854	476	114	1303						1567	472	2333	3854						1373	592	2243	2894
	200	72	81	1062						1567	471	2332	3847						1370	592	2243	2892
	805	156	1412	342						1566	471	2331	3847						1370	592	2243	2892
	626	76	3642	1562						1565	470	2331	3843						1368	592	2241	2891
	156	1462	276	697						1564	470	2331	3840						1366	591	2241	2891
	221	88	63	1031						1561	469	2329	3840						1366	589	2236	2890
	1033	2953	708	98						1560	469	2329	3836						1366	587	2235	2884
	160	110	362	38						1560	469	2328	3835						1365	587	2235	2883
	700	262	99	48						1557	468	2328	3833						1365	586	2233	2880
	70	264	180	229						1556	468	2326	3832						1364	586	2232	2879
	74	464	200	159						1556	468	2325	3832						1363	586	2232	2879
	714	106	136	96						1556	468	2325	3832						1363	585	2229	2872
	474	254	68	92						1556	468	2324	3831						1360	584	2226	2870
	152	150	291	75						1556	467	2324	3831						1360	582	2225	2869
	1597	186	132	328						1555	466	2324	3830						1359	582	2223	2868
	83	261	60	476						1552	464	2320	3830						1357	582	2222	2866
	1116	310	62	382						1551	463	2319	3829						1356	581	2220	2864
	172	511	1392	1157						1551	463	2317	3825						1356	581	2220	2864
	3533	72	382	1079						1550	462	2313	3823						1355	580	2219	2862
	128	240	65	49						1550	462	2306	3823						1355	580	2218	2861
	213	66	893	259						1549	461	2306	3821						1354	578	2217	2860
	577	170	278	591						1547	461	2306	3820						1354	578	2216	2860
	1655	665	2250	716						1547	461	2305	3819						1353	578	2215	2859
	1096	230	174	494						1546	461	2298	3812						1352	577	2213	2858
	3589	330	50	533						1543	460	2296	3811						1352	577	2212	2853
	183	88	552	133						1543	459	2296	3810						1351	576	2208	2850
	120	787	407	149						1543	458	2295	3807						1351	576	2206	2849
	193	1022	87	81						1542	458	2294	3805						1350	575	2205	2848
	706	52	154	144						1542	456	2293	3801						1349	575	2205	2846
	170	773	78	56						1540	455	2292	3800						1349	574	2205	2845
	100	54	268	708						1540	455	2289	3799						1349	574	2205	2844
	89	156	1100	80						1540	455	2289	3799						1345	574	2205	2844
	2705	328	168	1005						1539	454	2287	3796						1345	573	2204	2840
	80	75	44	164						1539	454	2286	3787						1345	572	2201	2839
	74	54	307	41						1539	454	2282	3784						1345	572	2201	2838
	151	160	1382	72						1538	450	2282	3783						1343	572	2200	2835
	52	248	83	451						1538	450	2278	3779						1343	570	2200	2835
	485	97	56	346						1536	450	2276	3776						1342	569	2200	2835
	1312	396	70	138						1536	449	2276	3776						1341	569	2199	2835
	189	244	216	205						1534	449	2275	3775						1341	568	2199	2834
	116	220	590	74						1532	449	2274	3773						1340	568	2199	2833
	63	90	822	447						1530	448	2273	3772						1340	568	2198	2833
	193	61	1318	92						1529	448	2273	3770						1339	567	2198	2831
	564	57	150	1100						1527	448	2272	3769						1339	566	2198	2828
	137	280	254	1578						1524	447	2271	3768						1338	566	2196	2828
	105	29	378	57						1524	447	2269	3767						1338	566	2190	2827
	1124	123	262	855						1523	447	2268	3763						1338	566	2189	2827
	302	451	39	172						1523	446	2268	3760						1337	566	2189	2827
	70	71	182	56						1520	446	2267	3752						1336	563	2188	2827
	659	118	498	176						1520	445	2264	3752						1335	562	2186	2825
	2260	63	131	162						1519	443	2261	3751						1334	562	2184	2824
	95	194	724	1431						1516	443	2261	3747						1334	562	2181	2824
	122	304	836	596						1516	442	2261	3747						1334	561	2181	2822
	162	66	44	100						1516	442	2260	3746						1333	561	2181	2819
	734	217	626	880						1515	441	2260	3744						1333	561	2178	2817
	57	524	1583	1932						1515	441	2259	3743						1333	560	2177	2817
	45	209	282	977						1513	441	2259	3741						1332	560	2176	2813
	41	1730	83	110						1511	441	2256	3740						1332	559	2175	2811
	203	516	48	368						1511	440	2256	3739						1331	558	2173	2810
	50	69	284	753						1510	440	2256	3738						1329	558	2172	2807
	1181	1000	59	2445						1505	439	2255	3737						1325	557	2171	2805
	115	351	536	491						1505	439	2255	3733						1324	557	2168	2805
	169	149	2399	2386						1504	439	2254	3730						1321	557	2167	2803
	550	64	769	170						1504	439	2254	3726						1320	557	2165	2801
	110	167	70	130						1504	439	2253	3723						1319	556	2165	2800
	485	39	110	333						1504	438	2252	3721						1319	555	2164	2800
	379	248	2462	1212						1503	437	2252	3719						1319	555	2164	2800
	537	264	352	2675						1502	437	2250	3717						1317	554	2162	2798
	84	144	52	339						1500	436	2246	3714						1317	554	2161	2797
	247	72	55	1225						1500	436	2245	3714						1317	553	2161	2796
	398	305	59	165						1499	435	2244	3714						1316	553	2160	2796
	106	56	69	619						1498	435	2243	3714						1316	552	2159	2795
	51	71	1579	98						1498	435	2243	3711						1315	548	2158	2794
	140	272	424	164						1497	434	2243	3711						1314	548	2157	2793
	194	846	100	415						1495	433	2243	3710						1311	547	2155	2793
	250	61	66	59						1494	432	2243	3710						1309	546	2155	2793
	411	598	55	295						1493	432	2242	3708						1309	546	2154	2793
	88	69	65	122						1493	432	2241	3707						1308	545	2154	2791
	863	344	56	336						1492	431	2240	3706						1307	545	2154	2790
	260	1686	28	889						1491	430	2239	3704						1306	544	2153	2789
	266	1286	1427	67						1488	430	2238	3704						1306	544	2151	2789
	93	57	738	63						1487	429	2236	3700						1304	544	2150	2786
	2598	355	674	76						1486	428	2235	3696						1303	543	2150	2782
	756	864	288	77						1485	428	2230	3694						1303	543	2150	2780
	388	1484	1341	217						1485	426	2228	3692						1303	542	2147	2780
	573	873	694	343						1483	426	2225	3691						1303	541	2144	2776
	119	482	300	333						1483	426	2224	3688						1303	541	2144	2775
	110	180	474	586						1483	425	2223	3686						1303	540	2143	2773
	73	252	589	52						1483	424	2221	3685						1302	538	2142	2773
	53	77	68	354						1482	424	2221	3685						1302	537	2141	2772
	41	364	36	104						1482	424	2221	3685						1302	536	2138	2772
	715	190	44	382						1480	422	2220	3683						1300	535	2134	2770
	364	304	88	122						1479	422	2220	3683						1300	535	2133	2767
	578	280	65	41						1478	422	2218	3681						1299	535	2132	2766
	148	774	594	230						1477	421	2218	3679						1298	533	2130	2765
	1489	1125	48	293						1476	420	2218	3678						1298	533	2130	2762
	375	79	737	337						1475	419	2216	3675						1298	533	2129	2761
	444	136	538	388						1475	419	2216	3674						1297	533	2126	2761
	71	894	80	976						1474	418	2213	3673						1297	532	2124	2761
	1325	409	61	360						1474	418	2212	3673						1296	532	2121	2759
	942	178	795	638						1474	416	2209	3672						1291	531	2121	2757
	588	614	382	856						1473	415	2209	3667						1291	530	2121	2756
	55	96	282	342						1473	414	2209	3666						1289	529	2121	2753
	159	756	160	101						1473	414	2205	3665						1289	529	2120	2751
	206	92	719	111						1471	414	2204	3664						1289	529	2119	2750
	412	152	792	67						1469	414	2204	3664						1289	528	2119	2748
	342	104	146	617						1467	413	2203	3661						1285	528	2118	2748
	110	312	65	1070						1467	413	2202	3658						1285	527	2118	2748
	1285	1966	39	107						1467	413	2201	3658						1283	526	2117	2748
	87	180	45	88						1467	412	2200	3655						1283	525	2116	2746
	49	222	478	244						1466	411	2200	3655						1283	523	2116	2742
	323	906	60	664						1464	410	2199	3650						1283	523	2116	2742
	1924	529	442	1809						1461	410	2198	3650						1281	520	2116	2740
	88	778	722	166						1461	408	2197	3647						1281	519	2116	2737
	234	80	396	117						1460	408	2196	3642						1281	519	2115	2736
	48	58	144	68						1460	406	2196	3640						1281	518	2114	2736
	52	60	136	4076						1459	405	2196	3638						1280	518	2113	2735
	241	244	408	224						1459	405	2195	3637						1280	516	2111	2734
	562	327	118	225						1459	405	2191	3637						1280	516	2107	2733
	542	81	418	73						1459	404	2190	3636						1279	516	2107	2733
	492	236	552	376						1459	402	2189	3635						1279	516	2106	2732
	1491	171	346	220						1459	401	2188	3633						1275	514	2106	2731
	100	190	216	1370						1458	401	2187	3633						1275	513	2105	2731
	494	202	100	460						1457	401	2187	3631						1272	513	2103	2731
	3283	155	60	2555						1456	400	2187	3630						1272	513	2102	2730
	75	554	674	238						1455	399	2185	3627						1271	513	2102	2726
	148	152	110	128						1453	399	2181	3626						1271	512	2101	2722
	76	1305	41	904						1453	398	2180	3624						1270	512	2099	2720
	130	44	117	59						1453	398	2180	3622						1270	510	2099	2719
	58	72	1605	41						1453	398	2179	3622						1270	509	2098	2715
	280	69	328	78						1450	398	2175	3622						1269	509	2097	2713
	1330	84	190	80						1450	397	2175	3620						1269	508	2096	2711
	133	134	48	364						1450	397	2175	3618						1269	505	2093	2709
	42	58	48	518						1449	396	2174	3615						1267	504	2093	2708
	112	135	77	563						1449	396	2173	3610						1267	504	2090	2706
	112	118	40	158						1448	396	2170	3607						1267	503	2089	2706
	52	81	55	283						1448	395	2170	3607						1265	503	2087	2705
	588	2097	57	73						1447	394	2170	3606						1265	502	2086	2703
	428	1216	104	308						1446	394	2170	3605						1264	502	2084	2703
	663	175	187	52						1446	391	2169	3598						1264	500	2083	2702
	93	52	344	41						1442	391	2167	3597						1263	500	2083	2700
	706	526	366	51						1441	390	2167	3596						1263	499	2083	2700
	861	251	542	949						1439	390	2167	3595						1263	498	2082	2697
	155	266	45	1269						1436	389	2166	3590						1260	497	2081	2697
	550	300	216	554						1436	389	2164	3590						1260	497	2080	2694
	187	72	1249	126						1433	389	2163	3588						1260	496	2079	2694
	611	158	345	87						1433	389	2162	3587						1257	495	2075	2690
	902	81	1445	530						1432	388	2162	3585						1256	495	2075	2688
	75	90	200	1033						1432	387	2158	3581						1256	495	2075	2688
	74	327	1004	440						1432	387	2156	3580						1256	494	2074	2688
	254	74	606	465						1429	385	2156	3580						1254	494	2072	2687
	324	131	666	522						1429	385	2154	3580						1254	494	2068	2687
	202	304	338	920						1429	384	2154	3577						1254	493	2067	2687
	858	72	63	168						1427	384	2152	3574						1253	493	2065	2687
	142	832	130	138						1427	384	2149	3571						1253	493	2064	2685
	63	97	408	835						1426	384	2148	3570						1252	492	2063	2685
	52	174	106	460						1425	383	2145	3568						1252	492	2063	2684
	114	76	1260	983						1424	383	2143	3567						1252	492	2062	2683
	138	110	44	468						1424	383	2140	3566						1251	492	2061	2681
	148	80	2785	1945						1424	383	2140	3566						1251	488	2061	2678
	158	570	752	167						1423	382	2138	3565						1251	488	2061	2678
	272	162	156	620						1423	382	2137	3565						1250	487	2060	2677
	140	298	704	2615						1421	379	2137	3565						1250	487	2060	2676
	569	340	1206	2063						1420	379	2136	3563						1250	487	2059	2675
	245	1718	450	3814						1419	379	2135	3561						1249	486	2059	2674
	658	1750	1767	358						1419	379	2134	3560						1249	486	2058	2673
	133	73	242	864						1418	378	2133	3560						1248	485	2056	2671
	181	72	176	120						1416	377	2133	3560						1247	484	2055	2669
	54	116	1318	166						1414	377	2133	3560						1246	483	2054	2667
	142	1084	366	232						1414	377	2133	3559						1245	483	2051	2664
	63	1032	258	443						1411	376	2132	3558						1244	483	2048	2663
	70	58	60	102						1411	376	2132	3556						1243	482	2047	2663
	592	87	78	162						1410	376	2132	3555						1243	482	2047	2661
	245	300	516	309						1410	375	2130	3555						1241	482	2047	2659
	72	65	63	88						1406	375	2130	3555						1241	482	2045	2658
	75	77	1083	596						1406	374	2129	3550						1240	482	2045	2655
	92	132	1326	1505						1405	374	2128	3547						1240	482	2045	2654
	206	75	1080	297						1404	373	2128	3543						1239	480	2044	2653
	153	66	100	91						1404	372	2123	3539						1239	480	2044	2651
	75	200	460	28						1403	372	2122	3538						1239	479	2042	2649
	88	673	1256	540						1402	372	2122	3537						1239	479	2042	2646
	99	59	900	78						1400	372	2121	3536						1239	478	2041	2645
	1580	176	52	382						1398	370	2121	3535						1238	478	2039	2644
	65	238	51	184						1398	370	2117	3534						1237	478	2039	2644
	242	281	282	137						1398	369	2117	3534						1236	478	2039	2642
	174	54	1018	362						1397	369	2114	3533						1236	477	2038	2642
	178	51	420	3473						1394	369	2114	3533						1236	476	2038	2638
	230	364	191	944						1394	369	2114	3532						1236	476	2038	2637
	60	164	166	898						1393	368	2113	3529						1236	476	2037	2636
	135	197	954	441						1393	368	2112	3528						1235	476	2034	2635
	70	308	855	208						1392	368	2112	3527						1235	476	2034	2633
	58	83	107	412						1390	368	2110	3527						1235	476	2032	2633
	52	600	976	670						1388	367	2109	3527						1234	475	2030	2633
	60	71	196	348						1388	367	2108	3527						1234	475	2030	2632
	110	81	859	94						1387	367	2108	3525						1234	475	2029	2630
	55	53	180	1398						1386	367	2107	3524						1233	475	2026	2629
	50	53	1920	79						1386	366	2105	3520						1231	474	2025	2629
	136	1373	162	663						1385	366	2105	3516						1230	474	2024	2627
	77	496	626	1280						1382	364	2105	3515						1230	474	2024	2625
	234	96	516	50						1382	364	2105	3514						1229	474	2021	2625
	59	142	132	110						1378	363	2105	3511						1228	474	2021	2625
	46	73	500	168						1374	363	2101	3510						1227	473	2019	2624
	53	177	108	366						1371	362	2100	3509						1227	473	2016	2624
	128	57	71	106						1371	361	2100	3509						1227	473	2015	2623
	52	871	492	283						1370	361	2099	3507						1226	472	2015	2622
	63	72	728	302						1367	360	2097	3504						1223	472	2014	2621
	59	160	124	1106						1366	360	2095	3498						1223	472	2014	2617
	61	390	1175	112						1366	360	2094	3495						1223	472	2011	2616
	41	252	142	952						1364	360	2094	3494						1220	471	2010	2615
	60	532	103	62						1363	359	2091	3494						1219	471	2010	2613
	62	62	1659	86						1363	359	2091	3494						1217	470	2009	2610
	3234	154	52	391						1363	359	2090	3493						1215	470	2008	2610
	2046	46	178	92						1362	358	2089	3491						1215	469	2007	2609
	131	42	816	194						1362	357	2088	3489						1215	469	2005	2605
	584	66	243	129						1362	356	2088	3482						1214	469	2003	2605
	496	51	775	55						1359	356	2088	3481						1213	468	2003	2600
	77	488	86	263						1358	356	2087	3480						1212	467	2001	2599
	96	64	134	149						1357	356	2087	3480						1212	467	2000	2598
	123	68	233	230						1357	356	2087	3479						1210	466	2000	2596
	183	150	258	202						1354	354	2086	3479						1209	466	1997	2595
	82	338	398	576						1354	354	2086	3478						1208	466	1997	2593
	244	272	46	136						1352	352	2085	3478						1207	466	1996	2592
	103	66	46	1064						1352	352	2085	3478						1205	465	1996	2591
	46	217	42	218						1351	352	2081	3477						1204	464	1995	2590
	225	51	180	168						1349	350	2079	3476						1204	464	1992	2589
	45	208	8242	57						1348	350	2076	3476						1203	463	1991	2588
	150	268	167	53						1347	349	2076	3476						1203	463	1990	2585
	48	91	406	511						1347	349	2075	3475						1202	463	1990	2583
	569	1702	196	1599						1346	348	2074	3473						1202	462	1990	2583
	116	73	47	318						1345	346	2073	3472						1201	461	1989	2583
	111	63	140	1182						1345	346	2072	3466						1200	461	1987	2581
	156	108	62	55						1340	346	2071	3466						1199	460	1986	2581
	125	74	208	900						1339	345	2070	3465						1199	458	1986	2580
	420	234	689	188						1339	344	2069	3464						1198	458	1985	2579
	153	420	107	170						1338	343	2068	3464						1198	458	1984	2578
	132	442	40	367						1337	343	2067	3463						1197	457	1981	2578
	223	71	2063	84						1337	343	2067	3462						1196	457	1978	2578
	160	204	56	61						1336	342	2067	3459						1196	457	1978	2577
	418	71	907	211						1335	342	2067	3459						1196	455	1976	2576
	219	232	1234	426						1334	341	2067	3458						1195	454	1974	2576
	257	67	162	372						1333	341	2066	3455						1193	454	1974	2573
	892	68	572	57						1333	341	2065	3450						1192	454	1972	2572
	2167	73	148	175						1333	340	2065	3449						1192	453	1972	2571
	226	147	61	230						1332	339	2065	3448						1192	452	1972	2571
	1398	47	60	208						1330	339	2064	3446						1190	452	1971	2568
	200	332	364	50						1330	339	2063	3445						1190	452	1970	2566
	372	232	752	818						1329	338	2061	3445						1189	451	1969	2564
	86	296	200	66						1329	337	2060	3444						1189	451	1968	2561
	76	1155	174	260						1328	337	2059	3443						1187	450	1966	2561
	84	96	1562	55						1326	337	2059	3442						1186	450	1966	2559
	1245	308	346	930						1326	335	2059	3440						1185	449	1966	2559
	74	62	2045	132						1325	335	2058	3435						1184	449	1966	2558
	47	135	70	528						1324	334	2055	3435						1183	448	1965	2553
	98	183	750	472						1323	333	2055	3434						1183	447	1965	2551
	85	82	224	59						1323	332	2054	3432						1182	447	1965	2550
	102	150	45	130						1323	332	2052	3431						1181	447	1964	2550
	62	97	51	100						1322	331	2050	3430						1181	447	1964	2549
	197	181	158	226						1321	331	2050	3430						1180	447	1963	2548
	58	67	628	128						1319	330	2050	3429						1179	447	1963	2548
	329	53	187	42						1317	328	2049	3428						1179	445	1962	2546
	48	718	72	401						1316	324	2048	3427						1179	445	1961	2544
	43	84	1633	134						1316	323	2048	3419						1179	445	1961	2543
	45	65	99	384						1315	323	2046	3414						1177	445	1961	2540
	69	70	378	1022						1314	322	2046	3410						1176	445	1961	2540
	367	58	51	815						1312	322	2045	3408						1176	445	1960	2538
	63	166	652	130						1312	322	2044	3407						1176	444	1958	2537
	825	66	38	1272						1312	321	2040	3407						1175	444	1957	2535
	150	71	742	916						1311	321	2039	3405						1175	442	1956	2535
	65	85	50	1565						1309	321	2039	3402						1174	442	1955	2532
	140	206	100	398						1308	320	2039	3402						1174	441	1955	2532
	1266	53	54	119						1307	320	2038	3402						1172	441	1953	2531
	86	234	239	83						1307	320	2038	3395						1170	441	1953	2530
	73	52	82	58						1306	318	2037	3393						1169	441	1953	2529
	58	59	59	104						1304	318	2037	3392						1168	440	1952	2528
	112	70	186	55						1303	318	2037	3389						1168	440	1952	2528
	138	487	148	123						1303	317	2036	3386						1164	439	1952	2528
	935	169	45	417						1302	317	2032	3383						1163	438	1951	2525
	52	54	412	205						1301	316	2030	3383						1163	438	1950	2523
	2173	284	432	144						1301	316	2030	3382						1162	438	1949	2522
	521	833	46	756						1300	316	2030	3376						1162	438	1947	2522
	125	158	105	175						1300	316	2029	3376						1160	438	1947	2521
	111	88	86	510						1298	316	2025	3373						1159	437	1946	2518
	276	104	46	244						1297	315	2025	3366						1158	434	1943	2518
	132	127	39	112						1295	315	2024	3363						1158	434	1942	2517
	346	898	264	88						1295	315	2022	3363						1156	433	1942	2516
	155	286	57	104						1295	313	2021	3361						1156	433	1939	2515
	144	542	210	116						1294	313	2020	3355						1154	433	1938	2515
	410	148	43	642						1293	312	2020	3355						1154	433	1936	2514
	1479	102	482	82						1292	312	2020	3355						1153	432	1936	2512
	604	600	696	75						1292	312	2019	3353						1153	432	1933	2508
	50	56	64	135						1291	312	2016	3352						1153	432	1930	2506
	140	173	52	238						1291	311	2016	3351						1151	432	1928	2506
	235	67	47	80						1291	311	2015	3351						1151	431	1927	2506
	792	77	1840	124						1290	311	2015	3346						1150	430	1926	2505
	1697	62	40	476						1290	310	2013	3345						1150	430	1926	2502
	44	64	128	135						1289	310	2012	3344						1149	430	1925	2501
	158	1407	138	58						1289	308	2012	3343						1148	430	1925	2500
	470	82	610	1020						1287	308	2011	3342						1148	430	1924	2500
	137	356	289	1128						1285	308	2010	3339						1148	429	1923	2500
	417	532	61	332						1285	308	2009	3338						1148	428	1922	2496
	1406	348	1374	908						1285	307	2008	3331						1147	428	1922	2495
	671	666	110	134						1284	307	2004	3330						1147	427	1922	2495
	1309	99	2747	114						1282	307	2004	3328						1146	427	1921	2494
	621	80	478	324						1282	306	2003	3327						1146	427	1919	2493
	66	332	156	966						1281	306	2002	3325						1145	425	1918	2491
	1460	106	92	40						1280	306	2002	3325						1145	424	1918	2491
	148	420	1604	168						1280	305	2002	3324						1144	423	1917	2489
	375	734	73	250						1279	305	2001	3321						1143	422	1917	2487
	130	188	242	333						1277	305	2000	3319						1143	422	1916	2486
	1908	131	562	254						1276	304	2000	3319						1142	421	1916	2485
	362	450	542	2110						1275	304	2000	3316						1142	421	1916	2485
	56	55	186	124						1275	304	1998	3314						1141	421	1914	2484
	59	192	57	109						1274	304	1997	3314						1140	420	1913	2484
	134	88	634	208						1274	303	1997	3313						1140	419	1912	2483
	173	80	1286	468						1273	302	1996	3312						1139	419	1912	2483
	214	422	1369	920						1272	302	1996	3311						1138	419	1909	2483
	103	53	220	697						1271	302	1996	3309						1138	418	1905	2482
	69	140	674	206						1270	302	1996	3307						1136	416	1904	2482
	153	62	261	252						1270	302	1995	3305						1135	416	1902	2482
	152	98	1537	97						1270	302	1994	3303						1134	416	1901	2481
	55	146	174	144						1269	302	1993	3301						1134	415	1901	2481
	1220	130	536	310						1268	302	1993	3297						1131	415	1898	2480
	560	1250	176	103						1268	302	1992	3296						1131	414	1898	2480
	3314	215	937	51						1267	301	1992	3295						1129	414	1893	2479
	193	244	33	518						1267	300	1992	3292						1128	414	1892	2477
	137	55	2881	185						1266	300	1992	3292						1128	412	1892	2475
	2040	83	69	75						1266	300	1989	3291						1128	411	1892	2473
	316	64	65	2215						1265	299	1987	3290						1127	409	1890	2473
	61	63	350	548						1264	299	1987	3288						1127	408	1890	2472
	132	114	75	372						1262	298	1983	3284						1123	408	1888	2471
	1342	57	466	156						1262	298	1983	3284						1123	406	1887	2467
	47	801	281	98						1262	298	1981	3283						1120	406	1887	2466
	64	70	110	46						1261	298	1978	3282						1119	406	1886	2465
	67	94	60	62						1261	298	1974	3281						1118	406	1886	2465
	318	210	332	524						1260	298	1974	3277						1118	405	1885	2463
	313	386	165	51						1260	297	1973	3277						1116	405	1883	2463
	170	528	258	1711						1259	296	1973	3276						1116	405	1883	2461
	64	52	390	2783						1258	296	1971	3275						1116	405	1883	2453
	153	69	133	98						1255	296	1970	3274						1115	405	1882	2453
	101	1308	70	148						1255	296	1970	3274						1115	404	1881	2450
	521	105	93	850						1254	296	1970	3272						1114	403	1881	2447
	189	104	300	136						1252	296	1969	3270						1113	403	1876	2447
	124	331	142	464						1251	295	1968	3269						1112	403	1876	2446
	164	386	314	114						1251	295	1968	3269						1112	402	1876	2446
	204	158	58	136						1250	295	1966	3268						1111	402	1875	2446
	111	416	134	785						1250	294	1963	3268						1111	402	1871	2446
	109	244	162	529						1249	294	1962	3265						1110	400	1869	2445
	78	764	194	1631						1248	294	1962	3262						1110	399	1869	2444
	84	52	156	608						1247	294	1962	3261						1109	399	1867	2442
	2209	117	572	472						1247	293	1961	3260						1109	399	1867	2441
	53	240	400	209						1247	292	1959	3260						1107	398	1867	2440
	117	441	75	161						1247	291	1957	3260						1107	398	1866	2438
	64	380	52	603						1246	291	1956	3259						1106	398	1866	2438
	616	500	129	477						1245	291	1955	3257						1105	397	1866	2437
	198	1082	318	56						1244	290	1952	3256						1104	397	1865	2437
	237	79	518	96						1244	290	1952	3255						1104	397	1863	2436
	153	55	56	3679						1243	290	1951	3252						1104	396	1863	2435
	57	476	608	406						1242	290	1948	3251						1103	396	1861	2434
	275	74	846	192						1242	289	1948	3250						1103	396	1860	2431
	172	352	224	114						1242	289	1948	3247						1102	396	1860	2431
	61	806	48	400						1241	289	1945	3246						1101	395	1859	2428
	229	198	1393	162						1241	289	1943	3246						1100	394	1858	2428
	257	162	584	1280						1240	288	1941	3243						1099	394	1858	2427
	59	1228	176	271						1240	288	1938	3241						1099	394	1855	2427
	576	594	56	53						1238	286	1938	3240						1098	394	1855	2423
	608	134	403	1794						1237	286	1936	3240						1097	394	1853	2418
	274	1116	128	286						1237	286	1934	3237						1097	393	1852	2418
	166	56	98	422						1237	286	1932	3237						1093	392	1851	2416
	246	61	745	158						1235	286	1930	3236						1092	392	1848	2416
	437	63	627	732						1234	286	1926	3235						1092	391	1845	2416
	640	324	34	575						1234	286	1925	3235						1092	391	1844	2416
	265	68	550	89						1233	285	1924	3234						1091	391	1843	2416
	526	204	153	1460						1232	285	1923	3233						1086	390	1841	2415
	224	65	1242	330						1230	284	1920	3231						1085	390	1840	2415
	124	148	640	67						1230	284	1919	3226						1085	390	1838	2415
	603	158	1793	307						1229	284	1917	3225						1085	390	1838	2411
	248	187	118	645						1229	284	1917	3224						1084	389	1837	2410
	558	81	109	87						1227	284	1916	3223						1081	389	1837	2409
	242	63	190	160						1226	284	1915	3220						1081	387	1835	2409
	97	70	261	79						1225	282	1911	3218						1081	387	1835	2408
	51	330	436	95						1224	282	1911	3217						1080	387	1834	2406
	202	88	783	83						1223	282	1909	3216						1080	387	1833	2406
	166	172	866	1259						1222	282	1909	3215						1079	386	1831	2405
	74	79	295	142						1221	282	1907	3213						1079	386	1830	2405
	58	332	59	310						1220	281	1906	3212						1076	386	1825	2399
	261	684	630	211						1218	281	1905	3211						1076	385	1824	2398
	165	230	97	268						1217	280	1904	3210						1075	385	1824	2398
	201	178	1227	2415						1216	280	1903	3208						1075	385	1824	2397
	460	80	620	402						1216	280	1901	3205						1074	383	1822	2395
	194	128	778	329						1215	280	1900	3204						1074	383	1822	2392
	216	555	50	2675						1215	280	1900	3203						1074	383	1821	2392
	425	814	144	73						1215	279	1899	3200						1074	382	1817	2391
	329	248	220	59						1215	279	1897	3200						1073	382	1817	2388
	450	420	2053	114						1214	277	1896	3195						1071	381	1817	2388
	484	576	506	560						1213	276	1894	3194						1070	380	1816	2388
	136	532	55	160						1213	276	1892	3194						1068	380	1816	2384
	134	218	366	472						1212	276	1892	3193						1067	379	1815	2381
	638	712	168	3099						1211	275	1891	3193						1066	379	1814	2381
	929	182	59	83						1211	275	1891	3191						1066	378	1813	2380
	414	1449	106	480						1210	274	1889	3190						1066	378	1812	2379
	92	1619	336	813						1210	274	1888	3189						1066	378	1811	2379
	90	148	240	1117						1209	274	1888	3189						1066	378	1810	2379
	1037	170	961	202						1209	273	1887	3188						1065	377	1810	2378
	69	66	125	351						1208	272	1887	3187						1065	377	1810	2378
	527	694	358	80						1208	272	1886	3187						1064	377	1810	2377
	66	67	552	65						1207	272	1886	3187						1063	377	1808	2376
	104	179	2213	382						1207	272	1883	3185						1063	376	1808	2374
	442	82	177	1504						1206	271	1883	3183						1063	376	1807	2374
	78	404	316	86						1205	271	1881	3182						1063	376	1807	2374
	82	252	66	1341						1204	270	1881	3180						1063	375	1805	2372
	146	268	65	373						1204	270	1881	3180						1062	375	1805	2369
	68	93	42	112						1204	269	1881	3179						1061	374	1804	2369
	100	616	62	156						1203	269	1881	3179						1060	373	1803	2369
	103	75	515	435						1203	269	1877	3179						1060	373	1802	2365
	839	95	391	136						1203	269	1876	3177						1060	372	1802	2365
	1514	536	217	404						1202	268	1875	3176						1059	372	1801	2363
	112	499	191	384						1202	268	1874	3174						1059	372	1800	2363
	324	88	820	96						1202	268	1873	3172						1058	371	1797	2361
	1007	90	181	108						1201	268	1871	3172						1058	370	1797	2359
	87	517	210	63						1201	268	1870	3171						1058	369	1796	2359
	70	164	212	105						1201	267	1870	3168						1056	368	1795	2359
	79	104	134	145						1201	267	1869	3167						1055	368	1794	2358
	542	60	296	305						1201	267	1868	3164						1054	368	1793	2357
	235	344	258	73						1201	267	1867	3163						1054	367	1793	2355
	1852	55	73	47						1200	267	1867	3163						1052	367	1792	2355
	81	58	750	64						1200	267	1866	3161						1052	367	1791	2355
	571	44	460	57						1199	266	1866	3161						1051	367	1788	2352
	75	66	103	55						1197	266	1866	3159						1050	366	1788	2352
	81	220	44	1671						1195	266	1864	3159						1049	366	1788	2352
	216	345	37	306						1195	265	1863	3159						1048	366	1788	2351
	73	376	110	1215						1194	265	1862	3159						1047	366	1786	2350
	100	66	204	494						1194	264	1862	3158						1047	364	1786	2348
	666	348	36	167						1194	264	1861	3158						1047	364	1786	2348
	178	317	392	276						1193	263	1861	3158						1046	364	1785	2347
	49	200	73	400						1193	263	1860	3157						1046	363	1782	2347
	356	583	286	372						1193	263	1859	3156						1046	361	1780	2346
	561	540	241	379						1192	263	1857	3156						1045	361	1780	2346
	592	504	89	48						1191	262	1854	3150						1045	361	1780	2345
	1228	101	109	39						1191	262	1852	3150						1043	360	1778	2344
	51	184	384	682						1190	262	1852	3149						1042	359	1778	2343
	156	75	83	41						1188	262	1852	3147						1042	359	1778	2343
	610	1078	412	246						1187	262	1850	3145						1042	357	1776	2340
	490	1024	270	132						1186	261	1850	3144						1042	356	1775	2337
	291	700	303	155						1186	261	1850	3143						1042	356	1775	2336
	104	61	71	1264						1183	261	1849	3140						1040	354	1771	2335
	266	886	617	417						1181	260	1849	3139						1040	353	1771	2335
	604	266	46	158						1181	260	1848	3138						1039	353	1770	2334
	1123	526	1280	387						1180	260	1847	3136						1039	353	1770	2333
	585	81	59	222						1179	260	1846	3133						1039	352	1770	2333
	265	138	58	179						1179	259	1846	3133						1039	352	1769	2332
	394	48	98	67						1179	259	1844	3131						1037	352	1768	2329
	602	73	301	61						1179	258	1841	3130						1037	350	1767	2329
	870	57	194	1060						1178	258	1841	3130						1037	350	1766	2328
	58	199	416	458						1176	257	1841	3129						1037	350	1764	2325
	208	1055	208	266						1176	257	1840	3129						1036	350	1764	2325
	53	181	122	55						1176	257	1840	3126						1036	350	1763	2324
	309	90	227	190						1175	257	1839	3125						1035	349	1762	2324
	1390	96	44	640						1174	257	1839	3121						1035	349	1762	2323
	2092	85	34	185						1173	257	1839	3120						1035	349	1760	2322
	153	75	90	116						1173	256	1838	3120						1034	347	1759	2321
	448	576	58	1460						1173	256	1836	3119						1034	347	1758	2315
	70	496	824	466						1169	256	1835	3118						1033	346	1758	2315
	367	692	1438	149						1168	256	1834	3115						1032	346	1756	2314
	261	522	216	296						1168	256	1832	3113						1031	344	1753	2313
	180	64	78	1948						1167	256	1832	3111						1031	344	1753	2311
	59	384	170	763						1166	256	1832	3111						1030	344	1753	2311
	329	65	303	120						1165	255	1831	3109						1030	344	1752	2309
	328	196	682	66						1165	255	1830	3108						1028	344	1751	2309
	120	57	212	139						1165	254	1830	3108						1028	343	1751	2307
	189	238	50	2292						1164	254	1830	3106						1026	342	1750	2306
	96	1278	38	120						1162	254	1829	3105						1025	342	1749	2306
	87	332	94	99						1162	254	1828	3105						1024	341	1749	2306
	305	842	196	536						1161	254	1827	3103						1024	341	1749	2305
	68	468	1416	710						1161	253	1826	3103						1024	340	1749	2305
	43	125	202	1877						1161	253	1824	3100						1023	340	1748	2305
	297	95	114	783						1161	253	1824	3099						1023	340	1746	2304
	367	339	594	195						1160	253	1823	3099						1023	340	1746	2303
	607	63	320	256						1159	252	1823	3098						1023	338	1745	2303
	145	193	102	230						1158	252	1823	3098						1022	338	1743	2302
	205	688	204	260						1157	251	1823	3097						1022	338	1742	2302
	320	170	548	280						1156	251	1822	3096						1021	338	1741	2301
	128	510	59	205						1155	250	1821	3095						1021	336	1739	2300
	355	159	65	146						1154	249	1820	3092						1021	336	1739	2298
	132	400	574	647						1151	249	1820	3091						1020	335	1739	2294
	50	756	199	2415						1151	248	1819	3090						1018	335	1739	2291
	867	114	406	1200						1151	248	1819	3089						1018	332	1738	2289
	383	408	146	116						1149	247	1818	3089						1018	332	1738	2288
	254	72	559	254						1149	247	1818	3085						1018	332	1737	2287
	142	200	186	57						1147	247	1818	3080						1017	331	1736	2285
	842	758	155	134						1147	246	1817	3079						1016	329	1736	2284
	74	234	122	324						1146	246	1816	3077						1016	329	1736	2283
	899	176	121	92						1145	246	1812	3077						1016	329	1734	2282
	67	436	548	112						1143	246	1812	3076						1016	328	1733	2280
	559	508	158	67						1143	245	1812	3076						1015	328	1731	2280
	60	1451	194	210						1143	244	1811	3074						1015	327	1730	2280
	118	90	346	766						1142	244	1810	3072						1014	326	1730	2280
	90	216	673	158						1142	243	1810	3072						1013	325	1728	2279
	378	292	401	117						1142	242	1810	3071						1013	325	1728	2279
	165	1853	272	750						1141	242	1809	3069						1013	324	1723	2278
	88	67	381	112						1141	242	1808	3069						1012	324	1722	2277
	206	1860	34	104						1141	242	1807	3068						1012	324	1722	2272
	166	64	592	83						1141	242	1807	3066						1011	323	1721	2271
	212	458	1596	106						1140	241	1807	3063						1010	322	1721	2271
	46	529	305	118						1139	241	1807	3063						1010	322	1721	2271
	238	45	43	39						1139	241	1807	3062						1010	322	1721	2269
	225	91	369	328						1138	240	1806	3057						1009	322	1721	2268
	1074	131	146	148						1137	240	1806	3056						1008	322	1720	2267
	225	1059	674	40						1136	240	1806	3054						1008	321	1720	2265
	112	493	125	2049						1135	239	1805	3051						1007	321	1717	2265
	704	476	68	358						1135	239	1804	3050						1006	321	1715	2263
	263	124	541	82						1135	239	1804	3049						1006	320	1715	2263
	212	64	197	1022						1134	239	1803	3048						1005	320	1715	2262
	61	65	1147	464						1134	238	1802	3046						1005	320	1712	2259
	175	90	256	146						1132	236	1802	3045						1005	320	1712	2259
	247	524	1720	396						1132	235	1802	3040						1004	319	1711	2258
	250	186	232	640						1130	235	1800	3039						1004	319	1710	2257
	242	633	308	73						1129	234	1799	3039						1004	319	1707	2255
	97	65	784	304						1129	234	1799	3037						1004	319	1707	2253
	363	192	480	208						1128	233	1799	3037						1001	318	1707	2252
	311	532	295	73						1127	232	1797	3036						999	318	1707	2251
	155	66	53	74						1127	230	1796	3034						999	317	1706	2251
	645	548	58	324						1126	229	1795	3033						997	317	1705	2249
	866	438	47	170						1125	229	1795	3033						997	316	1705	2249
	337	408	79	57						1125	228	1793	3033						997	316	1704	2249
	460	588	534	43						1124	228	1793	3033						996	316	1703	2247
	384	67	52	186						1124	227	1792	3032						996	315	1703	2247
	83	212	224	53						1122	227	1791	3031						995	315	1702	2246
	77	537	45	323						1122	226	1790	3031						994	314	1701	2245
	1842	105	211	3010						1122	225	1789	3027						994	314	1701	2245
	92	676	482	897						1121	225	1788	3025						994	313	1700	2243
	418	1395	1264	366						1121	225	1788	3024						993	313	1699	2243
	606	286	162	158						1120	225	1787	3022						992	313	1699	2242
	210	103	256	550						1118	225	1786	3022						991	313	1697	2241
	279	323	50	450						1115	223	1786	3021						991	312	1694	2240
	128	112	122	609						1114	222	1786	3021						990	312	1693	2239
	405	328	113	91						1112	222	1785	3019						990	312	1692	2238
	540	73	201	258						1112	221	1784	3017						989	311	1691	2237
	124	1411	49	354						1112	220	1784	3015						989	310	1691	2235
	252	67	49	485						1112	220	1782	3015						988	310	1691	2234
	334	55	113	756						1110	220	1781	3014						988	310	1689	2233
	70	137	3317	214						1110	220	1780	3013						986	310	1689	2230
	400	81	262	136						1109	220	1780	3013						985	309	1688	2229
	203	71	815	812						1109	219	1780	3012						985	309	1688	2225
	51	66	51	74						1109	219	1780	3012						985	308	1688	2222
	58	60	160	73						1108	216	1780	3012						983	307	1686	2220
	141	58	918	416						1108	216	1779	3012						983	307	1683	2218
	87	902	69	759						1108	215	1778	3011						983	307	1682	2218
	124	166	742	43						1107	214	1778	3010						982	305	1682	2218
	61	376	266	1629						1107	214	1778	3010						981	305	1679	2217
	147	72	741	100						1107	214	1778	3009						981	305	1677	2216
	128	1728	66	104						1106	213	1778	3009						979	303	1677	2216
	314	368	596	164						1105	213	1777	3009						978	302	1675	2215
	150	219	255	102						1105	213	1777	3009						978	301	1675	2215
	394	67	66	192						1104	212	1777	3009						978	301	1675	2210
	205	532	132	263						1102	211	1776	3009						978	301	1674	2209
	342	454	62	174						1102	211	1776	3008						977	300	1672	2208
	411	62	208	918						1101	211	1776	3007						976	300	1672	2206
	62	312	507	36						1101	211	1775	3006						976	299	1672	2206
	148	82	205	463						1098	211	1775	3006						975	298	1672	2204
	151	46	125	302						1098	210	1774	3005						975	298	1672	2203
	55	152	836	62						1098	210	1773	3003						975	296	1672	2202
	265	150	646	98						1098	209	1772	3003						974	296	1666	2201
	100	332	536	592						1097	208	1771	3002						973	296	1664	2200
	234	301	2331	152						1097	208	1771	3000						973	296	1663	2198
	252	57	50	231						1097	208	1769	3000						973	295	1663	2197
	138	478	80	130						1096	208	1769	2999						972	295	1660	2196
	144	59	354	1192						1095	208	1767	2998						971	295	1660	2194
	68	1497	245	249						1095	208	1766	2997						971	295	1657	2193
	83	218	490	409						1095	207	1765	2997						970	294	1657	2192
	162	141	336	113						1095	207	1762	2991						970	294	1656	2192
	183	618	136	528						1094	207	1761	2989						969	293	1656	2191
	56	85	170	52						1092	206	1760	2989						968	293	1656	2190
	61	134	698	512						1092	206	1760	2989						968	292	1656	2190
	53	202	206	515						1092	206	1760	2988						968	292	1654	2188
	66	105	450	64						1092	206	1759	2984						968	292	1654	2187
	132	67	750	358						1091	204	1759	2983						968	291	1654	2186
	137	217	404	59						1091	204	1759	2982						967	291	1653	2185
	518	41	2678	52						1090	203	1759	2979						967	290	1652	2185
	98	882	2507	344						1090	203	1759	2979						967	290	1651	2184
	54	136	588	596						1090	202	1758	2979						966	290	1650	2183
	188	75	376	180						1090	201	1756	2975						964	290	1649	2180
	352	75	53	47						1089	201	1756	2974						964	288	1648	2178
	176	77	630	59						1089	201	1756	2974						963	288	1647	2177
	1589	54	206	568						1088	201	1755	2973						963	287	1647	2175
	210	67	535	44						1088	201	1754	2971						963	287	1645	2174
	278	268	1086	356						1088	201	1754	2971						962	287	1645	2172
	51	494	1790	162						1087	201	1752	2967						959	286	1643	2172
	53	88	59	102						1086	200	1751	2966						959	286	1642	2171
	308	72	1180	332						1086	199	1751	2962						959	286	1639	2170
	49	630	908	47						1086	199	1751	2962						958	286	1639	2168
	278	144	67	54						1085	199	1750	2960						957	286	1637	2168
	77	72	571	190						1085	199	1749	2958						956	285	1637	2168
	200	137	171	146						1085	199	1749	2958						956	285	1635	2167
	234	136	370	316						1084	199	1747	2956						955	285	1635	2166
	235	72	325	264						1084	198	1747	2956						955	284	1634	2164
	100	63	232	364						1084	198	1746	2955						955	284	1633	2160
	438	87	1089	61						1084	198	1746	2955						954	284	1633	2159
	71	175	57	1140						1083	197	1745	2954						954	284	1632	2159
	93	77	193	196						1082	197	1744	2953						954	283	1631	2156
	314	64	62	156						1081	197	1744	2952						953	283	1630	2155
	428	178	61	222						1081	197	1742	2950						953	282	1629	2154
	82	92	57	164						1080	196	1742	2950						953	282	1629	2154
	137	63	82	293						1079	196	1741	2950						953	282	1628	2154
	62	253	75	235						1079	195	1740	2947						952	281	1628	2151
	103	63	706	77						1079	195	1740	2945						952	280	1627	2150
	133	68	123	450						1078	195	1739	2944						949	280	1626	2148
	232	2696	418	133						1078	194	1738	2943						949	280	1625	2148
	411	150	540	121						1078	194	1737	2942						949	280	1624	2147
	913	546	313	240						1077	194	1734	2942						949	280	1624	2146
	50	1589	1040	92						1075	194	1734	2941						948	280	1623	2146
	120	872	192	567						1075	193	1732	2941						948	280	1623	2145
	47	344	412	348						1074	193	1731	2940						947	279	1622	2144
	65	88	144	84						1074	193	1731	2938						947	278	1622	2144
	40	466	78	598						1074	193	1731	2937						946	277	1622	2141
	360	796	286	422						1073	193	1731	2936						946	277	1621	2141
	47	83	84	142						1072	192	1730	2935						945	277	1621	2141
	491	380	936	272						1071	192	1730	2934						943	277	1620	2139
	67	1848	59	54						1068	192	1729	2934						943	276	1619	2138
	608	188	223	1072						1068	191	1729	2933						943	276	1618	2137
	44	60	621	2149						1068	191	1729	2930						942	276	1617	2137
	94	91	194	370						1066	191	1728	2930						942	276	1616	2135
	128	1458	472	306						1065	190	1728	2929						941	276	1616	2134
	85	619	124	990						1064	190	1728	2929						941	276	1611	2134
	140	2335	336	96						1064	190	1728	2928						940	276	1610	2133
	140	4826	184	46						1063	189	1728	2928						940	274	1610	2132
	269	700	870	58						1062	189	1726	2926						940	274	1610	2131
	344	96	593	70						1060	189	1726	2925						939	273	1609	2130
	83	595	214	542						1060	189	1726	2925						939	273	1608	2129
	51	78	223	2307						1060	188	1724	2923						938	272	1607	2129
	47	498	47	594						1058	188	1724	2923						937	272	1606	2128
[truncated: 9,140 more rows]

## Sheet: F2C
Figure 2C. Histogram showing the population of each telomere spot grouped by its intensity in cells expressing RCas9-sgRNAs.
	Rep1 Representative data									Rep2									Rep3
median	151	140	240	244					median	829.5	565.5	964	1136					median	719	545	881	1129
	sgTER_1C6	sgTER_1C21	sgSense	sgλ2						sgTER_1C6	sgTER_1C21	sgSense	gλ2						sgTER_1C6	sgTER_1C21	sgSense	sgλ2
	913	114	1362	514						26720	35270	27864	22998						23351	24498	26109	23237
	3043	563	50	474						25542	23023	27687	22706						22742	23074	25827	22935
	67	229	769	620						23981	22927	27150	21984						22223	23000	25687	22004
	867	196	192	438						22026	21971	25706	21836						21690	22744	25453	21974
	1209	76	544	4028						21520	21744	24564	21655						19648	22279	24456	21931
	134	212	100	329						20674	21038	23714	19760						18494	22148	23887	21365
	266	64	324	258						20590	19363	22831	19195						18386	21859	23878	20478
	328	67	66	1612						18597	18456	22822	19148						16617	20951	23805	20333
	436	81	2246	367						18573	16960	22645	18975						16492	18904	23616	20176
	184	58	1464	504						18503	16268	22578	18669						15944	17314	23361	18576
	121	71	1413	1271						18284	15653	22403	18072						15366	17293	23307	18227
	776	68	935	150						17332	15111	22107	18030						15093	17195	22908	18094
	58	50	1799	95						17330	13984	21773	17609						14934	16790	22841	17984
	2485	589	89	1568						16753	13935	21394	17317						14534	16308	22676	17698
	1197	58	225	460						16690	13856	20981	17198						14257	16162	22639	17149
	118	267	2280	44						16286	13796	19490	17032						13992	15780	22472	17115
	1043	60	173	260						15309	13295	18783	16960						13673	15711	22393	16915
	794	164	822	1669						15202	13278	18445	16887						13394	15508	22389	16835
	123	122	156	41						15103	12690	18139	16869						13330	14929	22067	16808
	186	54	531	311						15074	12428	18064	16134						13263	14311	21751	16557
	94	225	1536	216						15008	12261	17959	15897						13017	14051	21734	15892
	186	378	225	64						14748	12252	17846	15729						12640	13907	21724	15585
	84	61	396	100						14207	12154	17660	15665						12561	13514	20979	15439
	2336	80	1102	1263						13758	12039	17349	15596						12366	13292	20504	15131
	270	813	364	126						13135	11644	15874	15385						12266	12743	19847	14714
	198	105	212	421						13052	11451	15838	15349						12192	12628	19474	14674
	693	5226	336	132						12836	11415	15824	15334						12117	12454	18918	14370
	438	90	51	96						12804	11232	15522	14929						12057	12156	18907	14305
	214	144	49	374						12749	10990	15501	14857						11986	11975	18834	14299
	95	200	49	66						12734	10756	15376	14714						11860	11802	18681	14029
	1168	4402	58	100						12698	10633	14502	14626						11794	11794	18514	13994
	240	178	187	1325						12539	10300	14256	14589						11767	11499	18433	13756
	982	2244	69	140						12325	10245	14099	14481						11367	11055	18172	13750
	44	394	65	892						12312	10175	13863	14387						11323	10592	18139	13641
	929	79	59	175						12108	10129	13689	14205						11228	10475	17962	13629
	1878	68	118	170						12054	10083	13559	14198						11014	10304	17618	13625
	127	76	49	474						11905	10000	13423	14175						10871	10269	17611	13572
	248	79	51	176						11597	9993	13095	14137						10773	10179	17472	13348
	522	67	72	687						11534	9625	13037	13688						10719	10165	17163	13328
	950	1255	57	72						11455	9376	12965	13634						10647	9952	16711	13303
	179	69	53	434						11408	9076	12956	13611						10640	9874	16313	12983
	135	382	67	912						11191	9029	12943	13503						10518	9822	16303	12775
	212	46	45	990						11186	8997	12913	13494						10511	9791	16172	12354
	414	489	504	357						11164	8963	12830	13485						10292	9690	15956	12335
	2306	63	88	557						11042	8890	12764	13423						10191	9650	15832	12305
	156	272	1076	586						10807	8878	12672	13421						10076	9634	15794	12228
	585	64	172	478						10767	8841	12476	13332						9925	9574	15691	12179
	2299	90	443	132						10519	8812	12357	13308						9738	9436	15625	12173
	264	78	38	71						10279	8807	12292	13265						9199	9096	15444	12085
	342	82	75	522						10111	8759	12219	13176						9172	9090	15003	11837
	1844	86	1197	838						10068	8704	12217	12976						9104	9040	14974	11797
	1040	548	416	126						10050	8612	12199	12975						9054	8928	14717	11733
	754	697	89	147						10042	8539	12162	12861						8929	8869	14690	11494
	1379	604	298	340						10040	8515	12134	12853						8853	8792	14358	11380
	602	237	117	212						9865	8447	12079	12810						8743	8760	13903	11333
	258	106	1594	1018						9784	8420	12050	12777						8720	8733	13773	11285
	119	55	64	610						9669	8382	12027	12763						8666	8710	13572	11259
	121	173	48	76						9661	8347	12004	12756						8641	8686	13340	11258
	704	64	106	85						9563	8323	11954	12741						8603	8625	13230	11186
	260	139	47	462						9515	8155	11874	12739						8525	8574	13190	11118
	1169	268	168	109						9450	7960	11852	12646						8505	8555	13172	10982
	360	170	384	896						9435	7905	11829	12548						8379	8543	13018	10919
	57	84	144	704						9380	7867	11703	12463						8328	8449	13003	10856
	49	119	612	1546						9371	7827	11631	12448						8297	8361	12766	10825
	152	299	294	1958						9322	7825	11539	12426						8219	8359	12489	10770
	236	708	880	1012						9277	7791	11538	12414						8020	8349	12393	10743
	76	75	818	158						9248	7605	11426	12264						8001	8282	12271	10741
	607	422	65	367						9242	7298	11285	12146						7991	8209	12252	10690
	240	57	622	202						9220	7204	11253	12142						7953	8171	12243	10616
	46	48	54	1689						9182	7197	11237	12110						7901	8162	12215	10587
	146	98	52	1361						9082	7172	11179	11998						7888	8150	12079	10578
	302	242	152	80						8885	7105	11100	11994						7880	8013	12033	10390
	723	64	58	576						8817	7079	10970	11957						7869	7901	11992	10259
	656	226	454	1154						8552	6865	10889	11924						7806	7790	11969	10254
	5569	85	1054	106						8510	6626	10875	11892						7776	7645	11941	10204
	186	96	589	53						8465	6445	10873	11863						7763	7630	11890	10110
	1559	784	530	446						8327	6362	10854	11851						7758	7565	11883	9984
	65	55	470	82						8315	6358	10844	11820						7749	7525	11880	9981
	127	412	70	2290						8250	6200	10760	11779						7572	7514	11831	9939
	171	62	124	1033						8215	6184	10725	11742						7522	7404	11749	9834
	234	62	109	586						8127	6150	10493	11740						7443	7350	11725	9832
	784	70	406	1654						8099	6113	10474	11586						7285	7274	11694	9714
	89	221	104	342						8054	6079	10472	11582						7267	7233	11623	9684
	438	176	368	616						8051	6051	10420	11495						7182	7216	11506	9628
	595	154	328	337						7933	6028	10417	11465						7116	7191	11496	9621
	60	70	455	630						7928	6027	10384	11448						7060	7162	11134	9603
	799	65	132	1404						7914	6026	10381	11429						7056	7107	11099	9598
	218	128	60	160						7882	6003	10365	11387						7027	7100	10977	9570
	162	53	144	174						7814	5843	10328	11379						6994	7014	10903	9554
	163	90	760	463						7798	5803	10251	11292						6878	6797	10878	9490
	47	129	6569	59						7758	5802	10232	11272						6794	6734	10866	9482
	762	312	53	1776						7740	5790	10036	11160						6640	6659	10745	9468
	326	68	212	218						7710	5787	10017	11159						6598	6655	10742	9468
	542	64	44	2447						7628	5695	9995	11149						6518	6629	10725	9440
	2053	48	1460	136						7591	5667	9949	11134						6503	6620	10694	9422
	823	65	54	84						7582	5658	9933	11132						6443	6610	10681	9420
	346	62	135	60						7535	5649	9914	11071						6430	6552	10549	9411
	156	52	1325	46						7518	5632	9878	11020						6420	6454	10541	9305
	114	225	387	115						7461	5530	9855	11018						6331	6401	10522	9270
	979	398	476	196						7368	5527	9798	10931						6318	6387	10286	9218
	74	498	776	102						7351	5514	9773	10845						6316	6351	10278	9203
	134	99	585	110						7335	5467	9771	10825						6303	6323	10244	9137
	1045	73	127	380						7304	5429	9713	10821						6269	6259	10211	9118
	1608	146	72	452						7233	5400	9708	10699						6252	6257	10106	9069
	314	99	274	346						7211	5366	9669	10631						6244	6254	10063	9050
	427	66	565	509						7170	5320	9645	10604						6232	6242	9837	9046
	1014	44	262	208						7130	5289	9610	10554						6192	6149	9815	8983
	912	84	160	893						7092	5266	9569	10546						6191	6078	9744	8929
	646	62	196	246						7030	5265	9557	10529						6173	6060	9687	8920
	195	51	114	120						7010	5238	9495	10492						6164	6024	9651	8913
	45	108	94	1020						7005	5237	9337	10467						6119	5995	9635	8883
	466	59	59	130						6983	5232	9315	10453						6116	5671	9541	8858
	1530	52	55	1073						6969	5188	9313	10394						6096	5645	9410	8831
	93	132	3013	961						6944	5153	9264	10318						6086	5633	9369	8774
	243	61	87	564						6932	5147	9208	10276						6056	5578	9318	8756
	67	586	212	180						6917	5147	9207	10239						5966	5574	9304	8750
	1863	212	1134	1461						6895	5094	9205	10234						5896	5540	9302	8733
	674	182	59	1508						6876	5073	9196	10195						5820	5485	9266	8725
	67	73	236	380						6863	5072	9092	10189						5808	5450	9248	8718
	338	134	748	2128						6836	5000	9078	10188						5798	5427	9238	8702
	214	74	387	158						6785	4921	9077	10016						5780	5379	9227	8632
	595	356	101	793						6749	4905	9047	9966						5753	5371	9203	8625
	392	69	807	785						6734	4899	8993	9954						5731	5337	8921	8620
	391	256	134	1054						6715	4867	8946	9946						5708	5297	8919	8600
	177	232	2107	588						6693	4798	8912	9891						5671	5296	8871	8566
	388	99	74	176						6687	4770	8886	9888						5660	5292	8822	8558
	63	155	200	508						6667	4751	8824	9847						5648	5237	8814	8554
	49	186	328	705						6638	4729	8798	9824						5643	5192	8791	8551
	160	86	1336	67						6634	4706	8720	9808						5628	5181	8705	8549
	843	76	1102	723						6610	4697	8641	9779						5574	5176	8593	8538
	161	155	508	89						6545	4684	8631	9777						5565	5176	8585	8509
	642	87	406	142						6505	4664	8618	9770						5555	5156	8568	8506
	1106	82	556	146						6470	4640	8571	9687						5552	5133	8550	8413
	110	130	496	94						6408	4523	8567	9668						5536	5130	8537	8382
	507	46	268	278						6402	4521	8450	9597						5480	5065	8532	8345
	136	59	108	1057						6363	4472	8426	9577						5416	4988	8520	8323
	670	39	176	148						6362	4456	8318	9556						5400	4960	8517	8296
	101	50	544	339						6360	4436	8304	9554						5385	4933	8496	8277
	196	63	240	491						6354	4420	8236	9541						5365	4895	8479	8244
	386	61	49	104						6293	4417	8228	9518						5352	4892	8455	8215
	88	83	328	110						6280	4401	8193	9495						5330	4884	8382	8205
	113	63	398	174						6196	4363	8161	9492						5306	4883	8333	8175
	118	72	573	124						6184	4330	8145	9481						5291	4789	8330	8173
	561	73	63	90						6159	4282	8142	9466						5238	4773	8315	8153
	45	388	766	284						6158	4280	8115	9464						5220	4730	8299	8147
	267	86	184	126						6151	4256	8039	9461						5204	4635	8288	8116
	65	72	1338	64						6148	4237	8009	9458						5194	4603	8189	8115
	112	62	100	448						6120	4218	7968	9450						5189	4578	8181	8110
	172	696	40	139						6084	4184	7967	9430						5167	4569	8180	8059
	57	232	1202	1561						6064	4184	7946	9429						5164	4538	8175	7993
	105	262	264	60						6032	4173	7944	9427						5159	4515	8162	7986
	144	242	43	328						6022	4153	7930	9396						5123	4512	8126	7951
	342	202	63	668						6017	4139	7917	9394						5101	4471	8045	7945
	298	76	112	84						6004	4125	7900	9389						5101	4451	8010	7899
	75	63	494	890						5995	4125	7892	9366						5098	4440	7950	7898
	728	454	79	498						5981	4087	7881	9361						5095	4396	7895	7890
	66	254	146	1036						5970	4069	7865	9359						5048	4396	7832	7889
	666	86	568	838						5964	4055	7838	9355						4998	4389	7776	7855
	370	116	57	330						5955	3904	7784	9349						4990	4386	7771	7846
	653	550	49	236						5945	3884	7779	9315						4979	4386	7736	7822
	66	81	54	84						5937	3874	7745	9272						4956	4371	7719	7815
	434	52	62	968						5926	3853	7722	9265						4956	4314	7718	7813
	86	196	321	632						5903	3827	7714	9200						4942	4290	7693	7809
	197	120	189	520						5892	3824	7705	9182						4939	4290	7676	7710
	68	1115	418	193						5888	3821	7684	9149						4937	4284	7653	7663
	562	77	370	304						5873	3811	7637	9120						4937	4264	7626	7661
	1387	129	43	306						5860	3742	7584	9071						4937	4248	7583	7649
	973	48	68	106						5826	3700	7541	9066						4928	4231	7557	7643
	1236	53	648	418						5826	3686	7529	9052						4912	4201	7504	7640
	488	48	466	608						5816	3662	7509	9047						4890	4196	7499	7639
	91	160	103	422						5794	3660	7474	9014						4869	4192	7482	7633
	194	212	1443	504						5791	3654	7473	8986						4865	4190	7481	7631
	146	81	225	802						5784	3639	7448	8949						4864	4178	7449	7616
	64	88	60	49						5778	3625	7423	8936						4864	4168	7442	7611
	152	67	308	94						5777	3624	7415	8910						4836	4134	7421	7602
	976	452	589	191						5739	3619	7408	8868						4836	4117	7395	7602
	1336	540	208	82						5729	3616	7406	8853						4832	4117	7392	7546
	166	91	50	161						5716	3584	7388	8823						4822	4101	7368	7546
	397	125	49	67						5715	3567	7303	8813						4819	4078	7323	7518
	745	69	428	38						5697	3551	7297	8807						4796	4066	7320	7517
	476	55	69	168						5683	3518	7274	8796						4786	4049	7286	7514
	250	69	597	540						5680	3518	7214	8773						4769	4038	7279	7494
	317	54	831	372						5661	3474	7201	8748						4734	4019	7233	7479
	1181	52	236	2145						5649	3449	7199	8732						4706	4004	7224	7471
	62	716	404	46						5649	3426	7193	8720						4699	3999	7194	7446
	81	52	529	1281						5643	3409	7192	8701						4680	3974	7192	7441
	1402	363	61	728						5633	3405	7188	8686						4680	3947	7192	7431
	1375	532	266	624						5625	3385	7141	8677						4673	3941	7163	7419
	92	83	176	88						5621	3379	7124	8670						4646	3929	7147	7413
	84	83	150	735						5613	3379	7109	8661						4622	3906	7135	7402
	94	348	570	52						5596	3366	7018	8658						4617	3900	7084	7388
	316	140	44	1348						5586	3359	6915	8629						4614	3898	7062	7381
	57	83	479	641						5584	3355	6913	8625						4608	3897	7023	7375
	162	492	212	626						5573	3340	6911	8619						4592	3851	7007	7362
	131	61	41	59						5564	3332	6880	8605						4580	3847	6997	7344
	131	623	142	106						5553	3331	6844	8578						4576	3843	6993	7343
	53	214	304	59						5543	3325	6810	8549						4566	3841	6959	7314
	1520	147	232	249						5518	3318	6804	8527						4552	3839	6945	7312
	78	61	790	316						5501	3315	6787	8524						4548	3808	6942	7303
	1468	416	1050	388						5481	3314	6772	8515						4546	3805	6938	7284
	276	60	123	482						5469	3306	6764	8507						4543	3803	6932	7283
	494	1224	225	296						5468	3298	6757	8459						4533	3792	6888	7280
	1838	59	84	831						5456	3262	6714	8458						4495	3777	6879	7272
	441	52	47	59						5455	3262	6698	8455						4462	3764	6831	7240
	294	52	48	126						5434	3260	6673	8448						4462	3752	6812	7228
	807	193	574	154						5421	3257	6667	8443						4461	3747	6743	7226
	524	90	158	580						5414	3244	6666	8427						4457	3743	6742	7220
	885	137	290	179						5399	3239	6658	8417						4455	3739	6727	7214
	900	77	61	178						5383	3231	6638	8403						4452	3719	6720	7210
	55	438	927	1423						5369	3222	6588	8385						4437	3705	6716	7201
	87	97	404	202						5356	3191	6573	8380						4436	3705	6685	7183
	317	274	57	528						5352	3175	6570	8364						4433	3679	6683	7177
	960	192	106	1328						5344	3170	6542	8316						4427	3676	6674	7175
	96	506	382	1103						5339	3162	6533	8304						4417	3668	6628	7172
	74	62	159	972						5326	3160	6533	8296						4415	3664	6626	7150
	332	290	96	451						5325	3160	6520	8287						4405	3658	6602	7110
	538	86	59	576						5316	3154	6516	8271						4394	3638	6575	7108
	187	472	59	608						5304	3152	6516	8230						4394	3604	6530	7094
	569	67	165	744						5295	3150	6475	8226						4341	3578	6528	7069
	95	67	668	474						5270	3150	6457	8223						4339	3561	6510	7058
	151	226	300	644						5267	3146	6406	8212						4338	3553	6464	7055
	178	309	2234	906						5265	3141	6369	8184						4335	3542	6452	7045
	65	369	1800	238						5257	3138	6351	8172						4334	3534	6446	7043
	273	110	178	168						5238	3134	6346	8165						4327	3530	6414	7022
	852	1441	44	249						5229	3127	6337	8156						4317	3529	6408	7019
	86	91	666	415						5210	3123	6328	8149						4315	3513	6394	7017
	172	113	365	154						5204	3109	6322	8148						4299	3510	6367	7017
	718	419	336	116						5178	3082	6298	8144						4286	3504	6354	6981
	679	64	284	271						5176	3081	6274	8126						4277	3504	6335	6945
	263	1941	420	62						5135	3074	6267	8125						4273	3489	6297	6942
	156	65	1184	472						5134	3063	6264	8122						4271	3488	6297	6924
	519	494	1223	470						5129	3062	6215	8063						4271	3457	6288	6915
	156	74	375	173						5123	3062	6215	8060						4259	3442	6285	6912
	383	48	47	42						5118	3047	6210	8059						4251	3434	6278	6885
	1548	456	542	1612						5104	3033	6210	8002						4249	3429	6241	6872
	162	112	537	476						5104	2963	6176	7977						4235	3425	6240	6868
	70	151	258	113						5095	2953	6167	7977						4225	3422	6239	6857
	232	280	2731	328						5091	2942	6147	7949						4225	3417	6232	6841
	1353	876	1046	588						5086	2931	6144	7930						4219	3393	6192	6828
	169	961	209	198						5069	2926	6129	7926						4215	3378	6166	6826
	524	447	3066	732						5069	2921	6124	7923						4204	3376	6164	6821
	175	127	60	1165						5065	2913	6119	7922						4188	3375	6159	6809
	196	491	424	62						5033	2913	6091	7893						4179	3371	6133	6786
	1250	69	120	144						5020	2900	6090	7888						4175	3351	6105	6777
	183	547	1244	104						4979	2889	6083	7886						4175	3346	6089	6765
	655	1652	60	126						4973	2871	6075	7885						4164	3319	6064	6727
	318	332	363	177						4956	2850	6063	7880						4162	3297	6063	6724
	1632	228	442	35						4953	2844	6063	7862						4160	3286	6059	6723
	399	448	978	644						4945	2839	6053	7859						4145	3281	6058	6685
	925	312	403	434						4944	2834	6041	7859						4144	3277	6051	6683
	68	246	66	629						4944	2828	6033	7852						4138	3264	6015	6657
	98	65	901	114						4942	2828	5996	7839						4137	3254	6011	6653
	98	330	180	228						4926	2823	5983	7824						4133	3241	6009	6651
	185	91	198	54						4922	2818	5962	7823						4098	3239	6008	6648
	1012	120	228	142						4919	2799	5948	7820						4093	3220	6004	6643
	170	1174	309	166						4907	2797	5936	7818						4091	3212	6001	6619
	68	304	533	1081						4900	2796	5931	7799						4084	3187	5991	6605
	62	56	59	76						4889	2790	5925	7762						4070	3179	5985	6596
	69	552	865	569						4877	2788	5924	7760						4070	3178	5977	6589
	64	374	199	70						4866	2779	5897	7725						4050	3170	5972	6586
	568	85	704	69						4862	2777	5896	7717						4048	3164	5964	6569
	160	298	689	629						4844	2774	5880	7701						4046	3164	5955	6568
	151	111	50	136						4833	2770	5867	7695						4042	3161	5954	6560
	603	68	367	482						4827	2765	5848	7691						4038	3111	5929	6560
	182	236	346	65						4823	2765	5835	7684						4037	3101	5905	6555
	539	1468	412	260						4811	2744	5806	7669						4036	3079	5904	6551
	365	96	750	79						4803	2741	5804	7662						4035	3067	5900	6534
	422	90	66	229						4796	2738	5803	7643						4011	3046	5892	6533
	712	83	850	377						4790	2733	5784	7630						4009	3042	5885	6525
	69	82	236	59						4785	2730	5771	7621						4006	3033	5836	6522
	70	907	200	371						4758	2728	5765	7614						4003	3027	5833	6517
	408	558	562	380						4740	2728	5752	7603						3995	3014	5830	6481
	312	76	384	614						4735	2726	5751	7594						3995	3008	5823	6473
	146	294	63	505						4711	2695	5734	7581						3988	2990	5817	6473
	254	178	646	46						4690	2680	5730	7576						3979	2987	5814	6462
	50	72	50	50						4690	2659	5721	7571						3974	2980	5804	6445
	429	588	182	46						4689	2646	5718	7564						3953	2980	5761	6417
	845	168	184	52						4671	2644	5709	7559						3950	2978	5755	6410
	450	86	295	206						4670	2636	5705	7547						3944	2977	5730	6410
	1187	62	136	120						4667	2628	5697	7545						3940	2970	5700	6406
	735	68	960	368						4662	2621	5687	7538						3922	2967	5696	6398
	300	66	63	315						4642	2616	5653	7537						3909	2965	5679	6397
	94	59	502	1326						4641	2613	5650	7528						3906	2961	5668	6396
	180	424	55	278						4640	2607	5638	7504						3882	2941	5654	6378
	240	72	118	726						4634	2586	5632	7499						3870	2927	5641	6366
	242	254	1133	422						4632	2577	5624	7490						3859	2924	5602	6366
	1428	61	545	303						4616	2561	5611	7480						3857	2922	5579	6356
	401	200	254	986						4607	2559	5611	7473						3851	2922	5571	6356
	402	544	448	622						4598	2559	5597	7472						3842	2917	5567	6350
	1275	163	546	298						4588	2547	5589	7468						3833	2898	5567	6337
	1576	46	608	428						4585	2527	5589	7461						3831	2890	5560	6335
	576	84	770	49						4583	2520	5578	7447						3829	2883	5555	6333
	245	56	160	244						4580	2500	5576	7441						3806	2878	5548	6310
	1359	62	170	185						4568	2499	5572	7418						3797	2876	5533	6308
	73	71	56	644						4564	2478	5554	7415						3796	2853	5530	6306
	120	74	54	1622						4555	2475	5537	7415						3796	2824	5522	6299
	77	77	670	388						4553	2467	5530	7413						3784	2814	5515	6294
	86	70	167	562						4538	2466	5513	7388						3777	2805	5505	6275
	432	436	610	51						4532	2462	5511	7385						3766	2803	5502	6273
	95	576	156	592						4510	2462	5506	7377						3766	2798	5500	6249
	374	81	82	56						4475	2460	5504	7373						3760	2796	5499	6242
	103	432	172	210						4447	2457	5501	7358						3758	2780	5495	6240
	71	803	46	379						4441	2441	5501	7357						3749	2779	5485	6235
	288	588	98	234						4441	2436	5487	7356						3733	2778	5480	6205
	583	904	851	544						4427	2431	5481	7346						3705	2777	5471	6204
	770	182	47	782						4411	2431	5475	7342						3705	2764	5456	6204
	73	64	304	72						4391	2430	5468	7339						3699	2761	5446	6202
	168	72	94	182						4388	2423	5461	7338						3693	2757	5424	6199
	191	168	416	881						4388	2415	5446	7336						3687	2755	5423	6196
	118	418	74	55						4385	2406	5441	7312						3685	2744	5415	6180
	104	90	76	208						4378	2400	5441	7310						3676	2743	5403	6179
	219	90	1328	444						4368	2398	5405	7309						3664	2736	5401	6172
	401	1315	71	675						4361	2397	5395	7292						3664	2725	5398	6167
	98	444	61	266						4337	2353	5375	7272						3661	2707	5398	6166
	279	101	77	142						4309	2345	5370	7271						3658	2683	5396	6148
	991	486	1312	567						4306	2327	5369	7267						3648	2680	5396	6144
	194	97	400	132						4300	2324	5366	7266						3645	2665	5394	6143
	786	314	138	46						4296	2318	5361	7263						3641	2662	5379	6135
	852	1032	860	92						4283	2304	5349	7262						3639	2654	5373	6127
	289	235	173	612						4275	2304	5342	7253						3638	2651	5372	6112
	1262	76	720	315						4258	2299	5321	7250						3623	2649	5368	6111
	638	422	86	411						4240	2294	5318	7239						3618	2645	5362	6109
	1809	229	136	356						4231	2286	5290	7238						3603	2630	5361	6103
	236	374	77	472						4226	2285	5274	7233						3596	2626	5355	6097
	926	509	462	1494						4224	2283	5243	7233						3591	2603	5346	6094
	732	72	510	718						4211	2281	5237	7232						3583	2588	5345	6082
	204	61	111	136						4208	2281	5237	7231						3580	2583	5345	6072
	334	101	530	250						4199	2278	5236	7230						3580	2581	5340	6069
	830	148	1752	320						4193	2272	5234	7228						3565	2580	5334	6067
	121	62	313	540						4188	2270	5223	7226						3559	2578	5332	6036
	276	71	198	112						4183	2269	5216	7222						3558	2577	5323	6022
	907	322	94	502						4182	2268	5213	7206						3551	2538	5323	6015
	68	506	220	279						4182	2252	5202	7191						3548	2530	5320	6007
	239	70	40	199						4181	2250	5197	7190						3544	2514	5311	5985
	254	65	168	400						4181	2229	5187	7175						3534	2501	5310	5975
	458	64	853	196						4181	2225	5177	7173						3514	2495	5306	5972
	49	830	159	282						4173	2224	5156	7172						3513	2493	5293	5967
	160	77	434	430						4166	2212	5137	7169						3512	2492	5293	5964
	129	507	491	56						4159	2197	5127	7163						3503	2491	5289	5959
	46	93	59	298						4140	2197	5119	7152						3503	2478	5285	5953
	47	312	240	70						4133	2175	5112	7147						3502	2453	5279	5952
	81	496	1220	594						4124	2165	5104	7138						3497	2443	5264	5950
	68	278	228	551						4103	2150	5096	7135						3495	2435	5240	5945
	167	400	55	129						4100	2140	5094	7109						3494	2427	5233	5928
	62	79	435	379						4089	2138	5091	7101						3485	2423	5211	5926
	300	54	584	180						4083	2133	5090	7099						3476	2422	5208	5917
	124	61	193	130						4074	2124	5073	7098						3471	2411	5203	5901
	62	146	702	154						4073	2120	5068	7096						3471	2409	5189	5889
	205	194	340	98						4063	2118	5065	7086						3464	2409	5185	5889
	2776	117	156	254						4054	2108	5053	7080						3463	2407	5173	5881
	62	62	506	296						4038	2103	5050	7080						3455	2406	5173	5878
	2051	58	73	223						4033	2090	5047	7070						3449	2406	5173	5877
	488	54	932	263						4021	2080	5040	7052						3449	2395	5162	5871
	205	90	650	130						4018	2073	5019	7052						3431	2383	5158	5871
	571	83	77	281						4017	2071	4998	7042						3426	2381	5151	5855
	679	314	56	396						4012	2066	4997	7033						3426	2380	5147	5844
	53	582	178	58						4007	2060	4990	7023						3423	2364	5114	5844
	372	55	392	58						3999	2058	4984	7015						3420	2358	5111	5839
	134	68	929	1712						3988	2058	4978	7013						3408	2352	5108	5808
	130	777	358	440						3980	2057	4977	7009						3407	2329	5099	5805
	68	316	75	116						3973	2056	4973	7008						3406	2324	5088	5790
	1693	144	160	1373						3970	2054	4973	7004						3403	2323	5086	5783
	765	80	393	160						3954	2046	4962	6981						3402	2322	5085	5767
	412	450	94	396						3949	2041	4952	6955						3399	2321	5080	5753
	176	192	438	862						3945	2038	4950	6953						3395	2294	5078	5746
	550	142	402	314						3933	2036	4945	6951						3394	2293	5070	5738
	1797	306	2004	477						3929	2028	4929	6949						3370	2290	5066	5737
	326	57	46	148						3919	2027	4927	6945						3364	2287	5051	5736
	47	342	74	1008						3910	2026	4925	6925						3362	2286	5050	5736
	238	130	1110	998						3904	2021	4916	6907						3361	2284	5049	5727
	98	396	52	310						3897	2020	4916	6893						3359	2266	5046	5714
	95	556	274	41						3896	2017	4916	6882						3355	2258	5039	5697
	1401	794	53	504						3894	2012	4908	6879						3351	2249	5035	5680
	251	364	490	1042						3892	2011	4905	6870						3349	2249	5032	5675
	248	183	46	687						3888	2011	4882	6849						3349	2249	5028	5675
	776	198	60	1382						3886	2008	4881	6845						3346	2244	5027	5674
	176	70	54	712						3885	2005	4880	6827						3345	2239	5025	5670
	430	164	54	53						3881	1999	4878	6819						3341	2234	5024	5664
	175	883	53	468						3868	1995	4877	6810						3335	2232	5020	5648
	66	274	42	306						3858	1989	4868	6807						3327	2231	5016	5642
	391	72	167	48						3855	1985	4860	6805						3326	2228	5013	5633
	876	554	41	258						3846	1983	4859	6803						3324	2225	5004	5618
	73	840	82	93						3843	1975	4857	6801						3314	2217	4980	5612
	150	73	92	1369						3841	1971	4856	6784						3302	2206	4979	5598
	179	182	110	382						3840	1969	4854	6784						3299	2205	4977	5598
	806	49	48	51						3838	1967	4852	6783						3299	2204	4965	5589
	156	99	603	136						3830	1962	4843	6773						3292	2195	4958	5585
	313	63	49	740						3826	1959	4839	6771						3289	2193	4947	5582
	633	171	62	122						3821	1948	4837	6762						3284	2186	4945	5581
	1330	738	90	146						3808	1948	4831	6760						3281	2186	4939	5581
	613	71	48	178						3807	1943	4825	6758						3273	2184	4936	5578
	124	1105	334	85						3792	1940	4823	6746						3272	2182	4935	5574
	331	210	152	124						3785	1939	4815	6742						3271	2182	4930	5570
	608	150	446	211						3782	1939	4809	6729						3265	2181	4908	5564
	811	114	52	298						3781	1934	4809	6728						3262	2181	4903	5561
	1402	79	96	1574						3773	1932	4805	6725						3257	2175	4902	5557
	97	418	50	780						3771	1931	4787	6720						3256	2169	4889	5546
	142	384	44	734						3769	1929	4780	6718						3254	2158	4879	5532
	192	50	38	50						3767	1927	4773	6712						3249	2154	4861	5526
	348	302	614	230						3766	1925	4760	6704						3245	2154	4860	5521
	313	175	43	376						3763	1917	4759	6702						3243	2140	4860	5516
	327	63	181	70						3759	1915	4758	6701						3235	2133	4857	5509
	73	154	38	366						3753	1912	4753	6697						3225	2127	4856	5506
	1022	78	284	2118						3741	1910	4743	6687						3222	2122	4853	5504
	146	58	37	143						3734	1900	4739	6682						3219	2121	4843	5499
	75	158	1491	476						3726	1893	4737	6676						3215	2115	4843	5479
	977	66	1616	1286						3708	1888	4734	6670						3211	2107	4841	5470
	519	496	234	160						3706	1885	4732	6665						3210	2102	4829	5470
	1165	224	91	500						3705	1884	4729	6658						3203	2095	4828	5467
	4337	56	339	2137						3690	1874	4725	6652						3202	2094	4825	5457
	180	193	320	1357						3685	1873	4718	6638						3200	2092	4820	5450
	771	495	41	960						3676	1872	4718	6632						3197	2086	4816	5449
	88	352	51	236						3670	1867	4715	6619						3196	2080	4813	5445
	131	83	57	76						3669	1862	4711	6617						3195	2079	4807	5436
	516	49	61	176						3663	1858	4710	6598						3194	2077	4803	5430
	77	53	1324	164						3657	1851	4710	6596						3188	2076	4802	5429
	602	356	67	1051						3653	1847	4709	6589						3187	2071	4786	5424
	300	180	154	55						3650	1830	4706	6588						3173	2068	4785	5423
	73	61	32	382						3649	1829	4703	6578						3171	2065	4776	5418
	913	73	868	232						3647	1822	4701	6576						3161	2065	4757	5416
	566	300	3469	699						3639	1822	4690	6570						3158	2062	4753	5411
	3237	94	664	572						3635	1816	4668	6562						3153	2059	4750	5404
	800	163	93	682						3629	1815	4668	6560						3147	2055	4748	5395
	460	280	1425	766						3621	1810	4667	6558						3139	2055	4733	5393
	561	48	959	493						3620	1809	4659	6550						3136	2049	4722	5388
	85	99	177	1000						3611	1806	4653	6550						3135	2041	4689	5383
	436	490	175	156						3608	1804	4645	6548						3133	2039	4682	5382
	881	66	46	964						3604	1798	4643	6547						3129	2021	4681	5374
	198	60	744	621						3573	1794	4636	6539						3128	2020	4680	5372
	47	431	337	770						3566	1790	4634	6537						3127	2016	4679	5370
	53	63	581	215						3551	1785	4627	6533						3126	2005	4672	5369
	38	56	560	537						3550	1782	4627	6525						3120	1999	4672	5364
	76	1052	256	501						3535	1778	4626	6518						3113	1998	4670	5362
	749	187	42	141						3521	1773	4624	6510						3111	1986	4666	5358
	244	59	190	1317						3521	1773	4617	6506						3108	1986	4659	5358
	1123	109	232	1166						3508	1771	4608	6501						3106	1980	4646	5352
	1102	78	156	696						3503	1768	4599	6496						3096	1978	4638	5342
	316	95	608	774						3493	1765	4592	6486						3091	1977	4634	5331
	90	64	162	760						3488	1754	4587	6481						3088	1976	4624	5329
	473	80	84	90						3481	1754	4587	6469						3086	1976	4617	5328
	243	82	1085	102						3463	1749	4575	6465						3086	1976	4605	5321
	610	69	536	120						3441	1742	4565	6462						3071	1975	4595	5282
	578	158	408	184						3440	1740	4564	6455						3063	1970	4580	5271
	724	166	304	65						3437	1733	4561	6450						3058	1967	4578	5267
	376	240	540	43						3435	1725	4559	6443						3054	1967	4575	5264
	356	66	49	1745						3435	1717	4553	6441						3049	1967	4572	5259
	148	318	62	268						3430	1716	4543	6439						3044	1961	4564	5255
	1427	73	428	990						3429	1715	4539	6432						3041	1946	4564	5251
	89	80	271	418						3418	1714	4537	6421						3041	1942	4558	5235
	85	57	268	228						3418	1709	4536	6418						3041	1941	4555	5231
	454	49	719	93						3414	1707	4522	6418						3040	1928	4553	5229
	328	274	47	835						3406	1699	4516	6410						3032	1928	4542	5228
	133	61	246	219						3396	1699	4510	6398						3030	1923	4532	5227
	656	304	40	48						3391	1693	4493	6385						3029	1919	4523	5208
	103	346	68	209						3381	1692	4490	6377						3027	1918	4513	5207
	54	1673	68	977						3371	1692	4488	6373						3025	1916	4510	5204
	54	67	60	210						3366	1676	4475	6372						3013	1915	4509	5200
	249	80	476	151						3351	1675	4468	6363						3008	1914	4508	5196
	662	75	256	1314						3342	1674	4459	6361						3004	1906	4478	5196
	689	175	41	668						3340	1668	4451	6356						2998	1906	4476	5195
	212	298	56	53						3337	1667	4451	6341						2997	1904	4469	5190
	1452	86	54	445						3335	1667	4450	6338						2989	1901	4467	5180
	4894	990	126	898						3332	1664	4440	6333						2987	1895	4462	5159
	164	498	54	559						3331	1663	4437	6332						2983	1894	4459	5150
	255	168	55	220						3328	1658	4428	6327						2981	1891	4456	5149
	432	79	470	482						3323	1657	4419	6319						2981	1886	4450	5148
	729	77	472	376						3316	1654	4419	6307						2980	1884	4449	5145
	735	74	71	1211						3310	1651	4418	6299						2976	1879	4448	5144
	1292	72	38	254						3309	1645	4417	6286						2972	1875	4444	5143
	438	354	50	1288						3303	1645	4414	6279						2966	1874	4425	5142
	1598	84	152	66						3301	1637	4406	6273						2964	1868	4414	5136
	74	97	75	60						3298	1631	4402	6252						2960	1861	4412	5132
	670	67	144	55						3296	1624	4401	6249						2953	1860	4385	5127
	220	85	41	468						3294	1624	4390	6246						2951	1858	4385	5124
	1621	70	78	47						3285	1623	4388	6240						2947	1854	4378	5114
	440	170	120	1510						3274	1623	4385	6226						2946	1848	4375	5113
	4476	412	62	126						3268	1617	4384	6221						2943	1847	4358	5112
	237	64	120	108						3265	1617	4384	6209						2939	1821	4353	5104
	1435	138	51	118						3262	1614	4383	6205						2927	1818	4349	5082
	162	71	44	1239						3261	1609	4370	6203						2925	1813	4344	5082
	157	67	44	576						3252	1607	4365	6203						2922	1813	4340	5081
	369	58	76	47						3251	1600	4364	6203						2921	1812	4335	5076
	350	1013	46	353						3249	1600	4347	6201						2919	1812	4335	5071
	234	45	196	110						3244	1594	4345	6197						2914	1805	4316	5068
	614	142	58	460						3244	1593	4343	6194						2909	1797	4300	5067
	60	63	55	45						3238	1585	4341	6190						2908	1796	4299	5064
	94	150	295	142						3238	1582	4337	6190						2907	1787	4292	5064
	69	416	50	244						3237	1580	4336	6182						2904	1781	4285	5064
	342	47	45	138						3235	1579	4335	6181						2903	1781	4283	5062
	368	496	84	1215						3233	1579	4335	6174						2900	1780	4278	5061
	424	270	64	418						3231	1578	4333	6172						2899	1777	4275	5052
	129	70	51	136						3227	1577	4324	6172						2899	1773	4271	5051
	174	86	48	79						3227	1573	4324	6163						2898	1770	4269	5040
	42	72	42	184						3225	1573	4322	6161						2895	1767	4267	5032
	102	60	83	1011						3225	1573	4319	6161						2892	1767	4255	5031
	40	244	58	684						3225	1572	4309	6160						2883	1765	4254	5025
	3860	65	36	100						3214	1571	4309	6156						2879	1757	4247	5024
	2097	384	49	333						3212	1562	4303	6155						2878	1757	4243	5022
	2036	344	54	738						3210	1554	4300	6150						2867	1756	4238	5020
	81	70	58	646						3207	1550	4295	6142						2865	1755	4228	5019
	4321	236	169	76						3205	1548	4287	6140						2865	1743	4219	5018
	58	85	209	1212						3203	1548	4285	6131						2864	1737	4216	5017
	62	58	57	72						3203	1548	4285	6131						2862	1727	4214	5013
	91	50	43	437						3196	1544	4283	6129						2857	1724	4211	5011
	204	78	185	126						3196	1541	4282	6128						2855	1718	4199	4998
	485	64	48	440						3192	1541	4281	6126						2852	1713	4195	4996
	107	67	282	374						3185	1537	4281	6125						2851	1712	4195	4995
	119	158	154	134						3180	1530	4278	6120						2850	1711	4194	4986
	91	87	118	62						3178	1523	4275	6114						2846	1710	4188	4982
	164	73	120	72						3175	1521	4274	6112						2845	1708	4187	4975
	233	80	73	1282						3172	1518	4273	6111						2843	1707	4187	4974
	55	81	53	421						3160	1512	4271	6106						2839	1705	4183	4973
	45	88	45	532						3158	1508	4267	6105						2837	1700	4175	4973
	54	220	65	1758						3156	1506	4252	6101						2833	1699	4173	4971
	45	261	196	237						3152	1503	4251	6100						2832	1697	4171	4970
	96	129	490	102						3151	1499	4246	6094						2831	1692	4171	4965
	72	158	2610	129						3150	1499	4241	6090						2828	1689	4165	4965
	909	1020	240	583						3147	1498	4239	6080						2827	1684	4163	4962
	614	190	494	75						3145	1497	4237	6079						2822	1684	4159	4955
	74	85	546	1020						3141	1497	4228	6067						2820	1683	4158	4953
	336	302	1506	120						3135	1491	4223	6062						2818	1678	4151	4948
	544	70	539	122						3134	1489	4203	6060						2804	1671	4141	4945
	336	416	610	484						3134	1482	4200	6059						2801	1669	4140	4944
	816	698	2140	473						3129	1482	4193	6051						2797	1666	4139	4944
	122	80	731	275						3122	1480	4181	6040						2795	1662	4135	4937
	3073	81	836	158						3121	1480	4178	6034						2794	1659	4135	4933
	50	80	81	725						3114	1479	4171	6028						2789	1650	4130	4923
	133	382	1711	96						3113	1477	4168	6025						2789	1648	4123	4917
	312	74	456	80						3112	1469	4161	6013						2788	1644	4117	4916
	134	70	88	99						3108	1467	4157	6006						2786	1642	4113	4913
	64	97	54	45						3100	1464	4147	6000						2785	1631	4112	4907
	222	76	83	174						3097	1463	4144	5990						2783	1629	4108	4894
	49	84	1253	43						3087	1460	4141	5986						2782	1628	4107	4893
	505	404	168	204						3084	1455	4129	5985						2778	1624	4107	4888
	63	163	206	122						3081	1453	4128	5978						2777	1623	4106	4883
	79	908	1028	400						3079	1453	4127	5973						2776	1622	4102	4882
	983	163	1540	122						3072	1452	4119	5970						2776	1619	4087	4882
	148	74	166	192						3068	1450	4117	5969						2775	1618	4076	4878
	145	64	290	504						3068	1447	4094	5968						2775	1616	4075	4875
	361	58	1066	1016						3068	1446	4093	5964						2772	1614	4074	4874
	516	52	2843	147						3066	1445	4092	5955						2769	1610	4074	4872
	665	225	1904	73						3065	1443	4091	5955						2766	1608	4072	4871
	300	158	370	53						3065	1443	4091	5952						2765	1600	4067	4869
	96	44	480	80						3065	1439	4085	5946						2761	1600	4062	4867
	42	82	1263	55						3063	1437	4081	5939						2757	1599	4059	4863
	372	352	928	709						3061	1436	4077	5938						2752	1598	4056	4861
	61	123	704	184						3057	1430	4071	5930						2749	1598	4050	4861
	442	5167	63	905						3055	1429	4068	5928						2749	1595	4041	4860
	110	2569	919	212						3053	1428	4068	5928						2741	1588	4033	4858
	108	73	107	91						3046	1427	4066	5923						2735	1587	4029	4854
	357	5231	232	384						3034	1425	4059	5923						2734	1581	4024	4850
	59	485	510	67						3031	1424	4059	5918						2732	1580	4023	4837
	1033	356	86	181						3029	1423	4052	5917						2728	1574	4019	4823
	1479	194	134	288						3027	1420	4049	5911						2728	1571	4018	4816
	182	164	55	416						3022	1419	4041	5909						2727	1567	4011	4811
	254	65	64	182						3016	1417	4029	5905						2726	1567	4010	4809
	123	60	68	458						3014	1414	4026	5903						2726	1566	4004	4800
	422	59	464	80						3012	1412	4025	5894						2726	1554	4000	4794
	78	675	961	1716						3009	1410	4025	5891						2724	1550	3998	4793
	226	57	118	78						3007	1409	4024	5885						2724	1550	3986	4790
	142	2405	730	738						3002	1408	4018	5884						2722	1546	3979	4790
	103	213	1465	225						2999	1401	4015	5883						2714	1544	3965	4788
	283	132	1833	334						2992	1395	4015	5880						2711	1543	3963	4786
	60	235	71	317						2990	1392	4006	5876						2698	1543	3960	4781
	55	137	354	120						2988	1392	3998	5875						2697	1542	3956	4774
	80	2944	236	164						2986	1390	3995	5875						2695	1537	3956	4771
	98	68	42	164						2986	1389	3993	5875						2694	1535	3950	4761
	78	60	68	108						2985	1388	3993	5874						2691	1535	3942	4760
	305	715	704	136						2982	1387	3990	5867						2685	1535	3941	4758
	1044	255	1340	1256						2979	1385	3985	5867						2682	1534	3934	4752
	253	492	108	74						2977	1384	3985	5867						2680	1534	3930	4741
	274	496	350	1578						2975	1382	3982	5864						2679	1532	3924	4728
	290	510	256	1740						2974	1380	3982	5863						2678	1527	3912	4726
	55	65	880	150						2973	1379	3981	5860						2677	1527	3901	4725
	150	970	55	170						2972	1374	3980	5854						2677	1526	3900	4719
	50	73	328	519						2971	1374	3975	5853						2677	1525	3899	4719
	302	255	47	550						2967	1372	3974	5849						2675	1519	3893	4718
	89	255	746	87						2965	1370	3973	5846						2674	1518	3884	4716
	234	255	275	240						2958	1369	3973	5844						2672	1517	3875	4711
	592	255	250	140						2945	1363	3968	5840						2668	1516	3872	4695
	152	240	480	100						2944	1363	3954	5838						2668	1515	3868	4694
	144	5746	280	226						2943	1358	3953	5834						2664	1515	3868	4693
	881	87	44	173						2941	1353	3946	5833						2662	1514	3863	4692
	83	66	140	82						2937	1350	3944	5832						2662	1511	3862	4686
	192	478	138	42						2937	1349	3944	5824						2657	1511	3851	4681
	118	50	61	1157						2936	1349	3940	5813						2654	1495	3847	4667
	218	186	917	94						2935	1349	3937	5801						2653	1492	3844	4666
	1158	828	94	288						2930	1346	3936	5801						2640	1490	3843	4659
	117	164	1252	362						2923	1345	3934	5798						2639	1490	3843	4658
	126	448	134	242						2921	1343	3933	5790						2638	1485	3842	4655
	65	396	56	59						2919	1340	3930	5787						2634	1483	3837	4654
	80	182	60	294						2917	1337	3926	5783						2634	1482	3837	4653
	310	416	664	133						2917	1337	3925	5782						2631	1481	3827	4653
	144	181	1126	665						2916	1337	3924	5778						2628	1481	3825	4652
	340	73	763	84						2912	1335	3924	5774						2617	1477	3820	4649
	324	1076	400	594						2911	1331	3924	5770						2612	1477	3818	4648
	218	360	52	172						2909	1330	3919	5764						2611	1477	3817	4641
	678	2325	48	624						2907	1327	3915	5761						2610	1476	3814	4639
	187	71	334	114						2899	1327	3913	5758						2608	1475	3812	4639
	859	867	352	606						2897	1326	3912	5757						2608	1473	3807	4638
	104	91	56	1396						2894	1323	3909	5755						2601	1469	3806	4637
	166	376	1256	1375						2892	1321	3909	5755						2599	1466	3805	4637
	544	92	98	1659						2889	1321	3908	5755						2597	1464	3803	4622
	760	161	1551	262						2888	1319	3903	5745						2596	1463	3798	4608
	616	615	45	398						2885	1319	3903	5742						2595	1458	3796	4605
	219	64	1186	509						2882	1319	3891	5737						2593	1455	3794	4604
	798	77	418	219						2877	1318	3887	5732						2592	1454	3786	4601
	392	61	54	1452						2875	1314	3884	5727						2592	1453	3784	4594
	92	63	929	591						2874	1314	3881	5725						2592	1449	3783	4589
	96	266	254	79						2865	1313	3879	5721						2591	1446	3781	4587
	57	61	814	333						2861	1312	3879	5715						2586	1445	3774	4584
	889	152	836	180						2859	1311	3872	5713						2580	1443	3770	4584
	177	68	490	70						2859	1306	3867	5712						2573	1443	3770	4583
	602	95	115	164						2856	1306	3867	5710						2572	1442	3766	4569
	104	212	844	66						2850	1304	3859	5707						2565	1439	3765	4563
	76	114	108	655						2835	1298	3855	5697						2561	1439	3765	4562
	673	1047	122	80						2827	1298	3855	5696						2560	1436	3762	4555
	101	74	32	121						2827	1286	3854	5695						2559	1434	3762	4555
	53	82	39	188						2827	1283	3854	5694						2559	1432	3758	4553
	76	492	45	702						2818	1283	3852	5680						2559	1430	3748	4549
	48	58	236	785						2817	1280	3850	5665						2555	1429	3746	4547
	168	393	53	216						2815	1278	3850	5662						2553	1429	3745	4545
	281	154	69	616						2812	1274	3849	5659						2551	1428	3745	4542
	258	231	78	52						2810	1273	3847	5658						2548	1427	3744	4538
	45	1541	326	177						2809	1272	3844	5641						2546	1426	3743	4537
	150	91	523	330						2807	1271	3843	5639						2543	1425	3742	4537
	60	232	360	573						2805	1269	3837	5638						2542	1423	3732	4530
	49	168	211	776						2805	1263	3828	5635						2539	1423	3723	4521
	114	214	388	697						2803	1263	3823	5628						2538	1423	3710	4515
	357	400	100	2679						2800	1262	3819	5628						2538	1423	3708	4515
	1092	94	400	1403						2799	1262	3819	5616						2535	1416	3707	4511
	210	248	82	1123						2799	1261	3817	5613						2534	1414	3707	4501
	60	166	62	306						2796	1261	3815	5612						2519	1410	3690	4494
	63	458	1435	700						2796	1261	3811	5608						2516	1410	3686	4493
	428	84	965	354						2796	1256	3811	5599						2515	1405	3683	4492
	71	83	57	100						2791	1255	3810	5595						2514	1402	3683	4490
	65	408	65	98						2791	1253	3810	5594						2513	1400	3683	4489
	157	150	156	144						2782	1253	3807	5594						2513	1399	3680	4487
	245	550	120	118						2781	1252	3805	5592						2512	1397	3679	4485
	62	78	56	688						2776	1249	3805	5589						2512	1396	3678	4485
	98	69	242	1191						2769	1246	3804	5586						2511	1395	3677	4484
	623	46	1298	426						2768	1246	3796	5585						2510	1395	3672	4478
	112	56	1068	174						2767	1240	3793	5584						2509	1393	3670	4477
	234	115	1020	122						2767	1239	3791	5579						2506	1392	3666	4477
	78	71	96	390						2762	1238	3786	5578						2499	1391	3664	4471
	172	863	55	418						2760	1232	3783	5566						2496	1391	3663	4470
	169	58	1117	70						2760	1229	3780	5565						2494	1390	3663	4466
	177	59	242	1335						2757	1227	3776	5564						2492	1389	3654	4464
	66	1952	174	1023						2755	1226	3774	5556						2491	1387	3646	4461
	61	99	128	148						2754	1224	3774	5538						2489	1386	3645	4459
	1172	52	2608	124						2752	1223	3772	5533						2486	1385	3641	4457
	55	2846	82	1464						2751	1222	3769	5532						2486	1384	3638	4454
	54	522	246	1477						2747	1219	3767	5531						2486	1382	3637	4450
	164	71	3464	561						2746	1215	3766	5529						2475	1382	3637	4443
	53	192	7230	2516						2736	1213	3762	5528						2473	1379	3633	4431
	46	140	410	562						2736	1211	3761	5521						2471	1378	3629	4429
	537	286	1126	81						2728	1211	3749	5520						2470	1376	3628	4429
	122	70	110	173						2727	1209	3747	5518						2469	1372	3627	4428
	95	756	506	748						2725	1209	3747	5517						2469	1368	3622	4428
	1122	563	162	150						2722	1204	3746	5509						2466	1368	3621	4427
	59	79	496	48						2719	1199	3742	5503						2464	1368	3614	4413
	616	234	1290	533						2716	1196	3733	5501						2456	1364	3611	4412
	87	212	428	142						2714	1196	3733	5494						2450	1362	3608	4411
	169	84	2459	218						2705	1190	3730	5489						2450	1361	3607	4405
	73	208	3556	452						2703	1190	3727	5489						2448	1359	3606	4403
	65	84	84	74						2701	1188	3720	5485						2438	1359	3593	4402
	435	71	306	113						2699	1186	3711	5485						2438	1357	3592	4402
	51	80	970	128						2697	1185	3711	5483						2436	1355	3592	4400
	484	134	204	514						2693	1184	3709	5479						2434	1354	3590	4400
	388	544	719	218						2692	1183	3704	5478						2432	1354	3590	4396
	441	706	649	94						2690	1182	3703	5470						2431	1353	3589	4392
	166	173	1606	74						2690	1180	3701	5464						2427	1353	3588	4389
	198	233	210	502						2689	1176	3701	5464						2425	1352	3584	4389
	474	371	432	206						2686	1174	3690	5460						2423	1352	3583	4386
	390	342	876	168						2685	1174	3682	5460						2420	1346	3578	4385
	454	232	572	114						2683	1173	3673	5452						2419	1345	3576	4383
	176	434	1391	1992						2681	1162	3673	5442						2418	1343	3575	4382
	86	731	147	572						2680	1161	3672	5440						2416	1343	3574	4382
	727	50	1222	57						2680	1161	3671	5438						2415	1342	3572	4377
	80	85	643	192						2680	1159	3670	5429						2415	1340	3570	4370
	80	153	1761	1278						2679	1159	3668	5419						2414	1337	3569	4366
	58	138	312	86						2675	1158	3664	5416						2414	1337	3559	4364
	142	304	54	117						2671	1156	3663	5405						2408	1332	3555	4363
	789	151	228	503						2669	1155	3656	5405						2408	1326	3553	4362
	146	206	1058	750						2659	1152	3656	5397						2403	1325	3553	4362
	220	700	242	154						2659	1144	3654	5396						2399	1323	3546	4361
	818	81	338	328						2659	1143	3653	5393						2397	1323	3544	4354
	56	73	295	275						2658	1143	3653	5386						2394	1323	3543	4350
	236	136	1332	158						2658	1143	3653	5384						2392	1322	3538	4350
	151	246	472	664						2656	1140	3652	5383						2390	1322	3537	4341
	373	396	456	404						2656	1136	3649	5379						2388	1322	3537	4338
	86	482	1284	183						2647	1135	3648	5379						2385	1319	3536	4336
	187	174	122	167						2647	1134	3647	5377						2385	1316	3534	4329
	600	76	260	1945						2643	1132	3644	5376						2382	1315	3532	4326
	116	74	555	514						2640	1131	3638	5371						2382	1312	3531	4325
	63	65	147	177						2640	1131	3619	5368						2381	1309	3530	4321
	609	75	60	777						2636	1130	3615	5364						2380	1304	3529	4315
	54	175	384	794						2635	1130	3613	5360						2378	1304	3528	4315
	50	227	66	210						2634	1129	3610	5355						2372	1304	3528	4315
	56	244	56	96						2633	1129	3609	5354						2370	1304	3522	4313
	1510	435	62	181						2633	1122	3607	5353						2367	1301	3521	4312
	44	1282	49	997						2629	1120	3604	5353						2364	1301	3518	4310
	192	790	249	269						2628	1118	3604	5351						2359	1297	3514	4309
	54	197	163	257						2623	1118	3604	5348						2358	1293	3511	4301
	166	84	516	57						2623	1107	3602	5344						2357	1293	3510	4299
	882	524	80	60						2622	1106	3600	5343						2352	1292	3509	4299
	328	160	1520	93						2612	1106	3600	5330						2347	1287	3505	4299
	71	257	212	520						2612	1105	3597	5326						2345	1286	3503	4292
	200	184	773	37						2604	1105	3593	5326						2344	1286	3500	4291
	625	48	1360	505						2598	1103	3592	5321						2341	1285	3499	4290
	857	48	344	1872						2591	1103	3580	5321						2340	1283	3497	4290
	860	94	40	193						2590	1101	3578	5317						2339	1282	3495	4290
	736	417	64	71						2589	1097	3576	5315						2335	1279	3487	4288
	317	396	655	1268						2586	1097	3572	5315						2333	1279	3483	4287
	1122	182	64	276						2584	1096	3565	5315						2333	1269	3478	4286
	222	57	86	72						2584	1095	3562	5315						2332	1268	3474	4285
	61	670	1848	122						2579	1095	3556	5315						2329	1267	3474	4277
	222	122	1060	92						2576	1095	3553	5314						2326	1265	3473	4276
	570	1772	146	264						2576	1089	3545	5312						2325	1253	3472	4276
	1218	90	484	50						2571	1088	3543	5311						2323	1252	3471	4274
	122	180	692	1182						2570	1088	3540	5309						2322	1251	3466	4272
	448	730	36	690						2567	1088	3539	5307						2322	1251	3453	4267
	103	494	444	106						2566	1088	3534	5304						2320	1250	3451	4265
	57	670	520	194						2565	1084	3534	5302						2319	1250	3443	4264
	69	73	58	74						2565	1083	3529	5300						2319	1249	3442	4259
	128	141	145	496						2563	1081	3526	5298						2318	1247	3437	4256
	66	84	112	112						2562	1081	3522	5297						2318	1245	3436	4250
	153	73	67	82						2557	1081	3518	5294						2317	1245	3435	4247
	51	66	100	315						2554	1079	3508	5294						2315	1238	3431	4246
	408	94	410	345						2552	1078	3503	5286						2314	1237	3429	4240
	77	84	96	116						2551	1076	3503	5286						2313	1234	3429	4234
	126	484	76	116						2548	1073	3500	5280						2313	1231	3423	4230
	144	860	77	304						2547	1072	3496	5271						2310	1230	3421	4225
	52	440	1778	58						2547	1072	3496	5267						2310	1230	3421	4223
	52	732	124	50						2543	1072	3495	5263						2309	1230	3415	4221
	54	262	903	83						2543	1071	3494	5257						2304	1229	3402	4219
	134	81	136	61						2539	1071	3493	5256						2304	1229	3401	4218
	478	254	47	144						2538	1070	3491	5252						2303	1225	3398	4215
	564	385	1019	73						2534	1070	3489	5248						2300	1224	3391	4212
	352	263	93	158						2532	1064	3486	5248						2296	1222	3391	4211
	366	75	62	65						2532	1063	3485	5247						2296	1222	3390	4204
	756	44	1158	807						2530	1061	3485	5245						2295	1221	3382	4197
	63	2253	679	821						2530	1059	3484	5241						2293	1221	3380	4197
	246	631	2465	332						2527	1054	3483	5231						2289	1216	3379	4195
	172	944	782	397						2526	1054	3479	5231						2287	1216	3378	4192
	287	544	63	84						2524	1053	3474	5230						2286	1215	3374	4189
	2312	267	552	155						2523	1051	3472	5228						2286	1207	3373	4187
	56	408	215	975						2521	1051	3470	5218						2284	1206	3371	4182
	148	148	1530	84						2517	1051	3470	5216						2283	1206	3370	4180
	46	521	81	49						2516	1048	3467	5213						2283	1200	3366	4178
	42	66	274	98						2515	1046	3465	5208						2277	1199	3364	4175
	210	400	723	4468						2515	1044	3462	5207						2276	1190	3363	4171
	134	1353	152	94						2510	1042	3459	5202						2274	1187	3363	4171
	873	826	1811	197						2507	1041	3456	5202						2270	1187	3358	4170
	57	150	300	260						2507	1040	3455	5200						2267	1187	3349	4167
	90	418	554	543						2505	1040	3447	5199						2261	1186	3344	4165
	124	328	59	260						2502	1039	3445	5198						2260	1185	3339	4163
	91	216	108	200						2502	1038	3444	5193						2258	1181	3338	4159
	60	1368	1322	198						2499	1035	3442	5191						2256	1178	3330	4158
	107	659	51	240						2498	1035	3438	5190						2256	1176	3329	4157
	464	99	374	64						2497	1034	3436	5189						2255	1176	3324	4155
	392	100	40	133						2496	1032	3436	5187						2255	1175	3323	4155
	308	396	37	430						2495	1032	3433	5184						2251	1174	3322	4153
	68	210	1205	234						2495	1029	3430	5183						2249	1172	3316	4150
	114	758	622	79						2494	1028	3425	5181						2245	1171	3313	4143
	396	85	149	410						2488	1026	3424	5175						2242	1169	3310	4143
	314	197	696	176						2487	1026	3422	5174						2241	1167	3301	4143
	105	85	845	196						2486	1024	3421	5173						2239	1163	3295	4140
	157	72	838	136						2485	1022	3420	5169						2239	1163	3291	4137
	158	68	66	174						2482	1020	3419	5169						2236	1161	3287	4137
	67	83	60	408						2482	1019	3411	5157						2234	1160	3285	4133
	558	259	694	294						2479	1019	3408	5152						2233	1159	3283	4132
	271	956	650	125						2477	1018	3402	5150						2232	1159	3282	4129
	835	921	700	897						2473	1017	3397	5145						2231	1158	3278	4126
	78	108	1442	50						2468	1016	3396	5144						2229	1157	3277	4126
	817	172	1333	78						2464	1014	3386	5137						2229	1154	3277	4126
	712	426	136	104						2461	1014	3385	5136						2228	1151	3276	4124
	48	445	244	62						2460	1011	3384	5133						2228	1147	3275	4122
	2353	1006	41	781						2459	1009	3384	5132						2215	1147	3272	4122
	70	90	314	208						2458	1003	3384	5130						2215	1146	3269	4121
	51	86	201	220						2457	1003	3384	5126						2213	1145	3269	4109
	261	103	1260	271						2455	1003	3382	5126						2212	1143	3269	4107
	45	178	39	159						2454	1000	3379	5118						2212	1141	3261	4102
	118	347	366	1166						2453	997	3374	5093						2207	1140	3260	4102
	69	77	444	172						2452	997	3374	5092						2207	1140	3258	4101
	130	75	701	157						2451	997	3370	5092						2206	1138	3252	4096
	1008	51	50	660						2450	996	3368	5089						2205	1137	3251	4095
	411	256	53	326						2445	996	3365	5082						2200	1137	3244	4084
	335	76	1400	76						2445	991	3364	5078						2196	1136	3242	4078
	41	71	1135	233						2440	991	3358	5076						2195	1136	3239	4074
	43	676	161	1080						2432	991	3346	5074						2195	1129	3239	4073
	212	114	57	519						2430	991	3346	5070						2195	1126	3237	4072
	52	318	1166	94						2427	985	3341	5066						2191	1125	3234	4071
	843	110	264	170						2427	983	3338	5063						2189	1122	3232	4071
	146	84	164	3414						2424	982	3335	5062						2186	1120	3231	4070
	228	54	1269	844						2424	981	3333	5059						2184	1119	3231	4069
	168	193	51	90						2424	979	3333	5051						2184	1117	3230	4067
	350	575	188	65						2422	977	3333	5049						2180	1112	3230	4065
	47	498	652	125						2422	976	3332	5046						2180	1111	3229	4064
	52	112	66	850						2415	971	3332	5040						2180	1107	3227	4059
	125	452	47	1344						2415	969	3329	5040						2176	1103	3227	4050
	458	52	300	188						2413	968	3324	5038						2175	1101	3225	4046
	395	53	844	2625						2410	967	3324	5038						2173	1099	3222	4046
	160	227	684	248						2410	963	3324	5036						2173	1099	3220	4043
	445	428	1448	1248						2408	961	3323	5034						2171	1099	3217	4042
	164	154	57	1928						2408	959	3323	5033						2164	1097	3216	4041
	278	59	131	89						2404	956	3320	5032						2163	1096	3205	4038
	420	200	546	799						2399	955	3319	5032						2163	1096	3205	4036
	552	210	360	1155						2399	955	3318	5031						2162	1096	3203	4029
	207	74	106	634						2398	954	3318	5027						2161	1095	3201	4028
	72	77	352	262						2395	952	3309	5022						2160	1095	3198	4025
	42	47	658	455						2387	951	3305	5021						2158	1094	3195	4016
	99	196	209	1365						2383	948	3302	5021						2156	1094	3188	4012
	229	939	75	1561						2380	948	3301	5020						2155	1091	3187	4005
	161	94	334	82						2379	947	3300	5019						2152	1090	3187	4005
	61	78	54	675						2379	945	3299	5016						2151	1089	3187	3999
	100	63	5797	725						2376	945	3299	5011						2150	1089	3186	3997
	71	474	50	306						2374	945	3298	5007						2146	1089	3184	3991
	1799	55	510	4014						2372	945	3295	5004						2142	1087	3184	3989
	724	155	1259	84						2370	942	3286	5002						2140	1082	3184	3984
	344	224	370	1359						2366	941	3284	4998						2138	1082	3178	3982
	62	234	192	641						2364	935	3283	4993						2134	1078	3178	3982
	3740	164	60	1330						2362	934	3279	4991						2134	1076	3176	3980
	104	122	53	228						2360	934	3279	4989						2133	1073	3175	3979
	58	875	133	470						2359	933	3279	4987						2130	1073	3169	3978
	46	44	54	222						2359	932	3278	4986						2117	1071	3169	3977
	107	55	361	216						2359	930	3278	4985						2117	1070	3167	3973
	165	64	2922	273						2355	929	3277	4982						2117	1069	3167	3969
	2875	240	200	198						2354	926	3273	4982						2115	1069	3161	3961
	79	814	678	193						2351	923	3271	4980						2114	1068	3156	3959
	174	388	138	238						2350	921	3270	4979						2109	1067	3156	3954
	1031	190	203	1409						2350	921	3267	4979						2109	1067	3155	3952
	137	68	180	65						2348	920	3265	4978						2109	1066	3149	3949
	52	1413	55	72						2348	919	3265	4978						2101	1066	3144	3944
	49	232	1158	163						2344	918	3263	4976						2098	1062	3144	3944
	58	324	63	173						2343	916	3262	4976						2096	1060	3136	3942
	45	132	776	734						2340	915	3261	4975						2089	1060	3136	3940
	69	72	558	128						2338	915	3258	4975						2088	1055	3135	3935
	118	128	1385	1989						2337	912	3257	4974						2082	1055	3133	3932
	478	85	464	316						2335	912	3255	4974						2082	1054	3133	3929
	208	675	787	164						2333	911	3255	4971						2081	1054	3126	3925
	1531	312	648	188						2323	909	3254	4971						2079	1054	3126	3922
	77	172	652	245						2323	903	3250	4970						2078	1053	3126	3917
	92	562	425	1554						2322	903	3248	4969						2076	1053	3121	3912
	176	73	274	1090						2321	902	3245	4967						2069	1052	3120	3912
	164	646	87	104						2319	900	3243	4965						2069	1050	3119	3910
	134	536	1063	652						2316	900	3241	4962						2068	1048	3118	3908
	388	308	283	236						2311	897	3236	4958						2065	1048	3117	3907
	796	375	95	268						2306	895	3233	4956						2062	1047	3114	3906
	69	422	57	1440						2304	894	3232	4952						2061	1046	3112	3906
	277	706	63	148						2304	894	3230	4950						2061	1045	3111	3904
	152	256	240	346						2302	894	3226	4946						2061	1042	3110	3903
	246	60	404	319						2302	893	3223	4945						2060	1042	3109	3896
	193	1195	146	423						2300	890	3222	4945						2056	1041	3108	3896
	172	322	171	1144						2298	889	3219	4942						2056	1041	3108	3895
	806	266	1367	671						2298	889	3218	4940						2053	1039	3104	3894
	599	112	69	330						2297	889	3216	4938						2053	1038	3103	3889
	220	1904	1216	842						2293	889	3206	4937						2051	1038	3101	3885
	258	178	934	210						2291	888	3205	4937						2050	1038	3099	3885
	196	94	562	156						2288	887	3204	4926						2044	1037	3099	3883
	73	297	40	82						2288	886	3204	4924						2041	1032	3092	3880
	318	146	235	92						2287	883	3202	4918						2038	1032	3090	3874
	336	740	54	87						2287	878	3199	4912						2035	1030	3088	3869
	87	232	1434	1136						2285	874	3198	4909						2033	1029	3083	3867
	322	1207	106	1493						2282	872	3190	4906						2032	1028	3082	3864
	176	702	768	368						2281	870	3187	4891						2031	1027	3080	3862
	101	68	458	260						2280	869	3186	4890						2030	1026	3077	3862
	862	444	137	178						2278	869	3185	4889						2029	1025	3075	3862
	1592	103	1108	250						2277	869	3184	4884						2028	1025	3071	3855
	70	636	1210	1501						2277	869	3180	4882						2028	1023	3064	3851
	88	1032	540	434						2277	864	3177	4882						2027	1021	3063	3849
	62	142	100	52						2276	863	3175	4879						2023	1020	3058	3848
	144	152	60	1142						2274	862	3173	4877						2022	1018	3057	3848
	67	65	350	641						2273	858	3171	4867						2022	1015	3055	3844
	514	2521	308	309						2268	854	3171	4861						2020	1011	3054	3840
	348	488	102	672						2265	853	3161	4860						2019	1007	3051	3839
	1259	53	49	724						2265	853	3151	4858						2018	1006	3048	3835
	3156	482	95	868						2263	852	3150	4856						2018	1004	3035	3832
	63	151	306	698						2263	851	3144	4853						2017	1004	3034	3829
	193	81	1180	380						2262	850	3142	4853						2016	1004	3034	3828
	99	112	820	286						2261	850	3140	4847						2015	1003	3033	3828
	85	546	205	193						2258	848	3138	4846						2015	1003	3030	3824
	808	675	432	197						2256	848	3132	4845						2011	1002	3029	3824
	64	58	1218	144						2254	846	3132	4840						2011	1002	3029	3822
	195	828	1197	290						2249	846	3131	4840						2010	1001	3029	3814
	198	126	290	481						2248	846	3130	4836						2008	999	3026	3813
	259	194	986	66						2244	843	3130	4835						2006	996	3026	3813
	218	400	88	131						2242	841	3127	4832						2006	996	3024	3812
	143	77	168	436						2242	840	3126	4831						2003	996	3023	3809
	177	119	333	77						2242	839	3124	4829						2002	995	3022	3806
	357	784	71	61						2241	838	3118	4829						2000	995	3022	3800
	530	51	1389	237						2237	838	3118	4827						2000	994	3021	3800
	411	696	236	340						2233	837	3112	4826						1999	994	3020	3797
	443	88	218	67						2233	835	3112	4820						1992	993	3017	3795
	72	454	602	93						2232	835	3111	4817						1987	992	3017	3793
	52	250	902	1460						2231	835	3108	4813						1986	992	3014	3793
	57	100	1660	218						2230	834	3108	4813						1984	992	3009	3791
	335	120	304	2201						2229	834	3107	4807						1981	991	3005	3785
	74	126	480	120						2224	834	3105	4806						1978	991	3003	3782
	730	53	67	186						2223	833	3101	4801						1978	989	3001	3779
	70	458	54	55						2221	832	3100	4797						1978	989	2997	3778
	141	933	1343	288						2219	829	3098	4793						1977	989	2994	3777
	298	70	1006	2047						2216	829	3098	4793						1975	985	2993	3776
	402	77	457	202						2215	829	3097	4787						1973	983	2988	3774
	228	216	160	1176						2213	826	3082	4787						1971	983	2986	3771
	44	120	206	2290						2210	826	3081	4787						1969	982	2985	3771
	75	82	72	286						2207	825	3080	4787						1967	982	2983	3769
	606	74	76	96						2205	825	3072	4779						1966	982	2982	3767
	178	114	753	2076						2200	824	3070	4776						1965	981	2980	3767
	88	214	576	44						2198	824	3067	4776						1965	981	2975	3765
	1619	311	103	278						2198	823	3062	4774						1964	979	2973	3762
	297	182	720	504						2196	821	3061	4769						1961	973	2972	3761
	3555	468	2044	240						2195	820	3060	4766						1961	973	2969	3760
	1723	92	642	464						2194	819	3057	4765						1960	973	2968	3756
	229	100	788	312						2194	817	3056	4763						1959	972	2967	3756
	219	87	115	168						2194	816	3054	4762						1959	970	2965	3756
	66	162	62	218						2193	816	3050	4758						1957	968	2961	3751
	362	340	463	128						2193	814	3049	4758						1955	968	2957	3751
	174	252	65	110						2192	814	3046	4754						1950	967	2956	3747
	223	444	127	1276						2190	814	3043	4752						1950	966	2955	3741
	59	65	878	156						2187	813	3033	4751						1947	965	2955	3739
	60	55	40	352						2182	813	3031	4751						1942	963	2954	3739
	894	205	924	313						2181	812	3026	4748						1942	962	2949	3739
	790	424	43	788						2180	812	3026	4748						1940	961	2947	3738
	204	1069	180	40						2179	807	3025	4748						1936	958	2944	3737
	286	142	128	56						2178	806	3022	4747						1933	958	2944	3736
	538	360	108	149						2178	806	3016	4747						1932	956	2942	3736
	314	334	1009	37						2175	805	3015	4745						1930	956	2941	3735
	78	536	63	114						2173	804	3015	4744						1929	955	2939	3728
	2650	94	558	161						2172	803	3014	4741						1927	955	2937	3726
	2432	115	974	704						2172	803	3011	4736						1927	955	2936	3725
	1155	779	335	316						2168	799	3009	4733						1927	954	2934	3724
	86	246	368	144						2167	797	3008	4731						1926	954	2932	3724
	1107	71	37	51						2167	796	3006	4730						1925	953	2931	3723
	214	330	88	43						2167	796	3005	4729						1925	953	2930	3723
	51	70	50	1394						2165	795	3004	4725						1924	953	2926	3722
	71	76	268	1314						2164	795	3000	4724						1920	952	2926	3722
	374	404	384	1282						2161	793	2998	4721						1917	950	2920	3718
	212	79	3584	4094						2160	790	2998	4719						1915	949	2918	3718
	233	387	1407	847						2160	788	2998	4712						1913	948	2918	3712
	77	95	1062	519						2158	787	2993	4710						1912	948	2917	3712
	161	155	184	888						2157	787	2993	4706						1912	948	2915	3709
	336	172	404	782						2155	787	2993	4706						1911	945	2913	3706
	166	162	246	400						2151	785	2992	4706						1910	945	2911	3703
	728	228	964	43						2147	784	2991	4703						1902	943	2909	3703
	59	72	274	920						2147	784	2990	4702						1900	942	2906	3702
	298	86	45	218						2146	784	2989	4698						1898	941	2903	3699
	304	546	1058	880						2137	784	2989	4697						1896	941	2903	3699
	210	90	120	268						2136	783	2989	4696						1893	940	2902	3694
	388	806	209	182						2134	783	2987	4690						1892	939	2902	3686
	97	254	66	520						2129	781	2987	4689						1890	938	2901	3685
	152	292	1521	41						2129	780	2985	4686						1890	938	2901	3677
	336	350	942	136						2125	780	2984	4682						1889	937	2900	3674
	1309	179	608	58						2118	779	2984	4676						1889	936	2898	3672
	419	121	62	723						2113	779	2983	4675						1887	934	2897	3661
	47	74	928	2014						2112	778	2982	4673						1885	932	2893	3659
	86	156	939	2273						2111	775	2981	4672						1881	931	2892	3654
	138	107	330	1499						2110	773	2979	4670						1876	930	2889	3650
	72	59	194	263						2109	772	2967	4668						1875	929	2884	3646
	1849	158	550	224						2107	770	2966	4666						1875	928	2883	3645
	109	111	550	73						2104	770	2966	4662						1874	927	2882	3645
	337	184	1246	1758						2103	769	2966	4661						1874	926	2881	3639
	437	174	446	777						2101	769	2965	4660						1871	926	2880	3638
	61	240	786	96						2101	768	2962	4659						1869	924	2880	3638
	504	74	668	44						2098	768	2961	4655						1868	924	2879	3637
	208	78	251	416						2093	767	2960	4655						1866	924	2877	3635
	2510	70	498	223						2092	766	2958	4654						1864	923	2875	3632
	148	184	170	136						2090	766	2952	4653						1863	922	2873	3627
	737	202	422	42						2089	766	2948	4651						1862	921	2873	3624
	1175	88	70	963						2086	766	2946	4645						1860	921	2869	3623
	1119	84	35	54						2083	765	2941	4642						1859	919	2864	3621
	1931	69	1412	57						2081	765	2941	4642						1858	918	2864	3621
	215	106	624	263						2081	764	2940	4642						1853	915	2861	3617
	422	61	272	294						2081	764	2938	4638						1851	913	2860	3616
	449	168	560	232						2080	764	2936	4633						1840	912	2859	3614
	83	56	431	498						2076	763	2935	4632						1840	911	2857	3612
	159	446	956	408						2072	761	2935	4632						1839	911	2857	3611
	212	65	219	1090						2072	761	2932	4630						1837	907	2854	3609
	400	150	1273	287						2071	760	2931	4630						1835	906	2852	3609
	910	208	329	116						2070	760	2929	4624						1835	904	2851	3602
	88	525	590	684						2069	759	2923	4622						1835	903	2847	3602
	83	79	60	740						2069	759	2920	4621						1833	903	2846	3598
	82	158	121	148						2067	758	2919	4618						1831	903	2846	3597
	505	886	256	220						2066	758	2918	4618						1830	902	2844	3596
	419	1155	846	330						2061	757	2916	4615						1829	901	2843	3593
	101	910	1193	312						2060	753	2915	4614						1828	899	2843	3592
	637	89	93	108						2057	753	2912	4606						1828	898	2842	3592
	931	870	884	82						2056	753	2912	4604						1826	898	2837	3588
	86	162	834	264						2056	753	2910	4601						1824	895	2833	3587
	621	693	232	672						2055	753	2908	4599						1823	892	2833	3586
	356	1188	1058	1022						2055	753	2906	4596						1821	892	2833	3585
	110	176	1396	864						2055	752	2906	4596						1820	891	2826	3579
	498	304	977	251						2054	752	2906	4590						1819	891	2826	3578
	3927	1615	135	498						2053	752	2903	4583						1818	890	2825	3577
	326	827	481	250						2052	752	2903	4581						1817	888	2821	3576
	48	124	283	306						2050	750	2903	4580						1810	887	2819	3573
	150	591	156	130						2049	747	2902	4578						1808	883	2819	3568
	104	75	89	1075						2048	746	2901	4578						1806	883	2818	3567
	40	488	266	91						2045	746	2901	4578						1804	883	2817	3566
	144	506	308	178						2044	745	2897	4575						1803	882	2816	3562
	265	73	1054	84						2042	745	2896	4574						1803	881	2815	3560
	1077	244	422	292						2034	745	2896	4567						1801	881	2813	3559
	645	75	344	872						2031	744	2892	4565						1796	881	2813	3556
	132	400	172	86						2030	743	2885	4563						1793	880	2812	3554
	1016	79	512	379						2030	741	2884	4558						1792	880	2811	3552
	310	77	244	200						2023	740	2884	4555						1792	878	2809	3551
	271	1538	886	51						2022	739	2882	4554						1790	878	2803	3548
	234	228	1113	579						2019	738	2881	4553						1790	877	2803	3546
	976	657	632	222						2019	738	2880	4552						1790	876	2802	3543
	102	152	462	85						2018	737	2880	4552						1789	876	2798	3542
	82	1670	470	510						2014	737	2876	4552						1786	875	2797	3539
	93	81	78	412						2013	737	2876	4550						1785	873	2796	3532
	690	121	60	58						2013	735	2874	4549						1780	872	2796	3532
	997	202	57	68						2011	735	2873	4549						1779	872	2795	3530
	57	88	1121	1283						2010	733	2873	4547						1779	871	2787	3528
	190	221	1638	59						2008	732	2873	4545						1777	870	2784	3528
	60	574	352	828						2005	732	2872	4544						1777	870	2783	3521
	259	82	72	1083						2004	732	2867	4541						1777	870	2782	3521
	1401	470	654	1248						2003	730	2862	4536						1774	869	2782	3520
	496	78	5600	204						2003	730	2859	4526						1771	869	2779	3519
	146	212	1012	74						2002	729	2856	4523						1771	868	2779	3518
	55	545	259	49						2002	728	2854	4522						1771	867	2777	3517
	248	256	1004	85						2000	728	2851	4521						1770	866	2776	3513
	164	84	53	508						1999	728	2850	4520						1769	865	2774	3510
	77	236	1073	178						1999	727	2844	4518						1769	863	2774	3503
	106	392	540	49						1997	727	2843	4515						1765	861	2774	3501
	176	824	377	402						1997	726	2839	4510						1765	859	2770	3500
	256	430	282	403						1994	724	2838	4507						1764	858	2767	3497
	78	805	156	1119						1991	723	2837	4503						1764	855	2765	3495
	606	206	377	126						1987	720	2832	4501						1763	850	2764	3494
	864	59	183	328						1987	720	2832	4498						1759	846	2763	3490
	38	272	73	216						1986	719	2826	4492						1759	846	2763	3490
	401	63	300	124						1986	719	2821	4490						1758	846	2762	3485
	56	412	428	120						1983	718	2820	4484						1758	844	2762	3484
	74	792	492	727						1982	718	2819	4483						1756	844	2759	3483
	612	97	179	1920						1979	718	2815	4483						1754	843	2759	3481
	843	126	354	97						1979	707	2815	4481						1754	843	2757	3480
	129	1514	308	778						1974	706	2814	4476						1754	843	2756	3480
	1348	982	416	4638						1974	706	2810	4473						1751	843	2755	3480
	1102	492	121	101						1967	705	2809	4473						1749	842	2755	3475
	2574	140	528	78						1961	703	2808	4471						1749	841	2754	3475
	94	1150	416	1055						1961	702	2808	4467						1749	841	2751	3473
	806	74	572	162						1958	702	2802	4464						1747	840	2751	3470
	104	219	87	1363						1955	701	2801	4461						1747	839	2747	3470
	1751	80	174	146						1955	700	2796	4461						1743	836	2739	3469
	441	622	1384	86						1955	700	2795	4458						1743	836	2738	3464
	816	416	2049	158						1948	699	2794	4458						1743	836	2738	3463
	91	158	931	562						1948	697	2787	4457						1742	835	2735	3461
	83	116	109	80						1945	697	2786	4451						1741	834	2735	3459
	2592	124	71	192						1943	695	2785	4448						1741	834	2734	3458
	231	145	89	1982						1943	694	2782	4448						1739	832	2732	3453
	524	430	1337	260						1941	694	2782	4444						1737	831	2732	3452
	641	156	3242	418						1938	693	2782	4442						1736	831	2731	3451
	161	83	1352	397						1937	693	2782	4441						1728	830	2728	3447
	205	166	735	1157						1935	691	2780	4435						1724	830	2725	3445
	87	160	255	548						1933	691	2778	4432						1724	829	2724	3443
	1318	63	2626	244						1932	691	2776	4432						1723	829	2724	3441
	246	278	715	46						1928	690	2771	4427						1721	829	2721	3440
	46	64	430	50						1926	688	2770	4426						1721	827	2720	3436
	185	162	681	116						1926	688	2766	4426						1715	826	2715	3434
	109	149	152	122						1925	688	2763	4424						1714	825	2715	3434
	1136	356	93	454						1925	688	2759	4420						1714	825	2714	3434
	154	156	1028	65						1924	687	2757	4420						1714	825	2710	3430
	1036	152	120	60						1920	687	2753	4414						1710	822	2709	3429
	1873	190	366	909						1919	686	2753	4407						1710	822	2709	3429
	2066	56	131	1040						1916	686	2753	4401						1710	818	2708	3423
	428	566	1171	654						1914	684	2753	4398						1705	818	2700	3420
	80	128	2115	343						1914	682	2752	4395						1703	817	2699	3418
	1337	331	1446	692						1912	681	2750	4395						1701	814	2696	3417
	226	268	84	82						1912	679	2748	4394						1701	813	2695	3417
	131	104	385	360						1912	678	2747	4385						1700	811	2695	3417
	943	577	951	283						1911	677	2745	4383						1697	806	2693	3416
	547	269	388	176						1910	677	2743	4378						1697	806	2693	3415
	146	1318	1407	75						1908	674	2739	4377						1695	805	2693	3413
	210	296	47	374						1906	674	2734	4372						1695	805	2688	3411
	177	63	70	198						1904	674	2730	4360						1694	803	2686	3409
	180	132	82	67						1902	672	2728	4358						1691	803	2686	3406
	547	144	268	804						1902	671	2727	4353						1690	802	2685	3405
	870	352	49	75						1901	669	2726	4352						1690	801	2685	3401
	657	1582	181	788						1899	668	2725	4350						1689	800	2682	3400
	2677	1022	332	226						1899	668	2723	4349						1686	798	2680	3397
	1876	642	49	546						1897	668	2722	4346						1686	796	2680	3396
	296	68	669	1023						1897	668	2721	4345						1684	793	2680	3389
	126	82	316	545						1896	666	2719	4345						1680	792	2679	3388
	171	226	464	640						1895	666	2714	4343						1680	790	2677	3385
	590	92	203	176						1892	660	2712	4342						1678	789	2675	3385
	252	284	1557	58						1889	660	2711	4337						1676	788	2670	3384
	893	88	128	209						1889	655	2711	4335						1674	787	2667	3384
	316	328	888	339						1888	655	2707	4334						1673	787	2667	3375
	135	158	634	112						1888	654	2707	4334						1673	787	2664	3373
	484	178	565	214						1887	652	2704	4332						1673	786	2662	3373
	345	836	498	446						1885	652	2704	4330						1671	784	2658	3372
	340	74	330	617						1884	652	2701	4326						1671	782	2658	3370
	58	79	90	282						1884	651	2701	4326						1669	781	2656	3369
	1347	99	40	114						1883	651	2698	4323						1667	781	2656	3365
	437	474	1480	142						1882	650	2697	4322						1667	781	2655	3361
	1466	592	1174	222						1877	650	2696	4319						1666	780	2654	3359
	421	160	564	46						1876	649	2696	4315						1664	780	2653	3357
	1001	100	106	185						1874	649	2692	4312						1663	778	2652	3355
	809	176	290	354						1874	648	2692	4310						1662	778	2650	3355
	870	698	440	907						1873	648	2692	4309						1660	777	2650	3354
	326	74	794	44						1872	647	2689	4309						1658	775	2649	3354
	1184	292	28	162						1871	645	2687	4309						1658	773	2642	3348
	86	120	628	933						1867	644	2687	4308						1657	771	2641	3347
	184	84	47	72						1866	644	2686	4306						1656	770	2640	3345
	865	366	638	1172						1864	643	2686	4306						1655	769	2639	3342
	142	89	2359	66						1859	642	2686	4302						1655	769	2638	3341
	286	1546	42	296						1859	642	2686	4301						1655	769	2635	3340
	215	192	40	284						1856	642	2682	4301						1653	768	2634	3340
	88	83	224	575						1856	641	2682	4300						1651	768	2633	3335
	162	182	51	142						1856	639	2682	4299						1651	767	2632	3333
	406	100	80	1945						1854	639	2681	4298						1650	767	2631	3332
	69	56	122	250						1853	639	2680	4297						1648	766	2630	3330
	180	67	44	248						1850	638	2677	4294						1648	765	2630	3326
	143	356	50	80						1850	638	2674	4292						1647	764	2628	3324
	71	259	635	176						1849	636	2672	4290						1644	761	2628	3323
	519	53	287	196						1849	636	2671	4290						1644	761	2627	3322
	1367	342	2432	89						1849	636	2670	4290						1643	761	2626	3320
	78	284	57	142						1848	634	2668	4287						1643	760	2622	3319
	1049	562	139	896						1846	632	2660	4285						1642	759	2620	3316
	1080	435	2993	336						1846	632	2658	4285						1642	759	2616	3314
	547	621	58	51						1843	631	2651	4284						1640	757	2615	3312
	93	544	546	174						1842	631	2651	4281						1640	757	2614	3311
	72	50	342	140						1841	630	2649	4278						1639	757	2613	3310
	272	71	966	1031						1839	630	2646	4276						1639	755	2613	3309
	476	80	128	50						1838	629	2644	4272						1638	754	2610	3304
	197	88	520	716						1838	629	2644	4270						1636	752	2609	3304
	70	67	241	77						1838	627	2644	4270						1635	752	2607	3303
	970	73	901	786						1834	626	2643	4262						1634	751	2605	3299
	58	50	222	475						1834	625	2639	4260						1631	750	2602	3297
	113	63	548	368						1829	625	2636	4260						1631	748	2601	3294
	510	586	97	539						1828	624	2635	4257						1631	747	2600	3291
	63	409	397	915						1828	623	2634	4257						1628	747	2599	3290
	116	158	412	720						1827	622	2633	4256						1628	746	2598	3288
	339	356	136	138						1826	622	2633	4255						1628	746	2597	3288
	168	504	501	51						1824	621	2628	4254						1627	744	2594	3286
	73	76	220	1171						1824	621	2628	4254						1624	738	2592	3285
	149	66	402	132						1823	620	2622	4254						1624	738	2589	3282
	422	126	904	226						1822	620	2615	4253						1622	737	2587	3281
	62	789	74	74						1822	620	2614	4250						1622	735	2584	3279
	93	59	378	560						1822	619	2612	4242						1621	735	2583	3274
	1023	94	3661	1659						1820	619	2611	4241						1619	734	2580	3267
	542	78	77	714						1820	618	2611	4240						1619	733	2580	3267
	158	94	56	158						1817	618	2611	4236						1618	732	2578	3266
	438	176	652	461						1817	618	2608	4234						1618	730	2577	3265
	822	55	416	461						1817	618	2608	4233						1615	730	2574	3263
	54	148	632	1758						1815	617	2608	4232						1612	729	2571	3260
	137	190	552	168						1812	616	2607	4225						1611	729	2563	3259
	227	788	1013	530						1812	614	2607	4222						1610	727	2561	3257
	495	352	41	1158						1811	614	2607	4221						1609	727	2561	3254
	278	6700	163	79						1810	613	2607	4220						1608	726	2559	3253
	115	145	155	404						1807	612	2606	4218						1607	726	2558	3250
	1067	84	228	168						1807	612	2605	4218						1604	725	2556	3250
	130	74	104	68						1806	610	2602	4217						1603	725	2556	3248
	1423	62	184	70						1805	610	2602	4216						1603	725	2554	3244
	75	358	7096	99						1805	608	2602	4216						1600	723	2553	3242
	228	80	750	983						1805	606	2601	4215						1600	723	2549	3240
	266	157	66	215						1803	604	2601	4215						1600	722	2549	3233
	68	524	98	680						1802	603	2601	4212						1598	722	2547	3231
	485	548	984	966						1797	603	2599	4212						1598	721	2546	3230
	1842	78	660	242						1797	602	2599	4211						1598	720	2546	3214
	131	56	321	58						1796	602	2598	4207						1594	719	2545	3213
	244	89	191	1395						1795	601	2598	4206						1593	716	2545	3210
	552	82	630	570						1794	601	2597	4203						1589	715	2544	3210
	161	70	170	461						1791	601	2594	4203						1588	715	2542	3209
	250	880	340	326						1791	601	2592	4203						1587	715	2540	3205
	156	787	947	256						1790	600	2589	4201						1582	714	2540	3202
	835	132	619	538						1787	599	2589	4194						1582	712	2536	3200
	126	49	418	62						1783	597	2587	4192						1582	712	2536	3198
	414	218	1217	70						1781	596	2586	4188						1581	711	2536	3198
	64	188	98	2087						1780	595	2586	4186						1581	710	2536	3197
	132	190	576	832						1780	594	2585	4182						1580	710	2533	3188
	637	679	270	324						1778	594	2583	4181						1580	709	2527	3188
	203	60	156	568						1777	592	2577	4177						1578	708	2527	3188
	1584	813	932	273						1776	592	2576	4174						1578	708	2527	3184
	63	156	624	536						1775	591	2574	4173						1575	707	2523	3183
	909	90	1020	2475						1773	591	2573	4171						1575	707	2522	3182
	1047	356	111	1382						1772	589	2573	4170						1575	707	2521	3182
	106	70	67	2694						1771	588	2572	4169						1574	706	2515	3181
	965	516	276	974						1767	588	2571	4169						1573	706	2514	3180
	93	64	1113	96						1766	587	2571	4166						1572	704	2513	3174
	296	62	55	421						1765	586	2568	4166						1571	703	2512	3174
	79	50	730	768						1765	586	2567	4162						1570	702	2510	3171
	994	63	56	1017						1763	586	2567	4162						1569	702	2510	3169
	77	176	1837	2042						1763	585	2566	4161						1567	702	2510	3164
	1044	684	60	1848						1761	585	2565	4159						1566	701	2505	3163
	1324	79	232	120						1760	584	2564	4154						1564	701	2504	3163
	659	72	112	213						1760	583	2563	4151						1564	700	2503	3162
	97	90	987	2350						1758	583	2563	4149						1564	699	2501	3161
	467	2384	305	222						1758	581	2562	4147						1564	698	2497	3160
	94	1342	93	58						1756	581	2562	4143						1563	696	2496	3160
	2290	208	1768	104						1753	581	2560	4141						1562	696	2495	3160
	1005	143	306	94						1753	580	2559	4128						1561	696	2494	3160
	266	72	99	625						1753	579	2558	4127						1560	695	2494	3159
	1292	6065	150	140						1752	577	2556	4127						1560	695	2493	3158
	95	168	432	1762						1750	576	2556	4124						1558	695	2483	3157
	69	62	115	61						1750	576	2555	4123						1555	694	2483	3156
	93	65	71	748						1749	576	2554	4120						1552	692	2482	3154
	182	118	263	1823						1747	576	2554	4118						1552	689	2480	3153
	3051	68	662	366						1746	575	2552	4118						1552	688	2480	3151
	67	1295	35	153						1743	575	2551	4117						1551	688	2480	3151
	64	656	195	235						1743	575	2546	4115						1551	688	2476	3150
	1561	1125	55	441						1743	574	2545	4114						1548	688	2475	3149
	270	158	378	466						1741	574	2544	4114						1548	687	2473	3146
	1112	70	204	910						1740	574	2541	4114						1547	686	2473	3144
	133	77	760	95						1740	572	2540	4114						1546	686	2472	3143
	171	660	95	197						1737	572	2540	4112						1546	686	2471	3142
	132	87	43	626						1737	572	2538	4110						1544	681	2466	3142
	331	668	913	420						1737	571	2538	4108						1543	681	2465	3140
	102	120	1457	2277						1737	571	2538	4107						1543	679	2463	3135
	365	223	280	188						1736	571	2534	4103						1543	679	2462	3134
	606	400	391	329						1733	571	2534	4103						1537	677	2461	3133
	590	186	244	56						1731	570	2534	4100						1536	677	2461	3132
	61	301	137	452						1731	570	2530	4100						1536	677	2459	3132
	235	72	768	114						1731	570	2529	4099						1535	677	2454	3131
	233	1611	671	228						1730	570	2523	4096						1532	676	2452	3124
	78	188	92	542						1730	569	2521	4093						1532	676	2449	3122
	166	528	748	143						1729	568	2520	4093						1530	675	2446	3122
	1044	81	134	236						1729	568	2520	4092						1530	675	2444	3120
	225	197	46	165						1728	567	2519	4091						1528	675	2443	3120
	109	134	432	391						1728	567	2519	4090						1528	675	2441	3120
	92	508	45	57						1727	567	2517	4087						1528	674	2440	3119
	628	1080	249	1412						1726	566	2517	4085						1528	674	2434	3114
	110	1684	40	164						1722	566	2516	4084						1528	674	2434	3113
	146	100	135	400						1722	565	2516	4079						1527	673	2432	3113
	224	306	582	1473						1719	560	2516	4078						1527	671	2428	3109
	952	78	181	244						1719	559	2515	4078						1525	671	2428	3108
	699	1945	483	146						1717	558	2513	4077						1525	671	2426	3108
	362	1682	44	368						1716	558	2513	4077						1524	670	2424	3105
	226	3274	1698	96						1713	558	2513	4076						1524	670	2422	3105
	536	174	450	231						1713	557	2511	4075						1522	669	2422	3104
	1467	94	68	540						1713	557	2511	4071						1522	668	2422	3102
	1324	464	249	83						1712	556	2508	4068						1521	668	2422	3098
	111	468	203	468						1711	555	2507	4067						1517	668	2418	3096
	690	662	772	112						1711	553	2505	4064						1516	667	2417	3093
	440	82	373	312						1710	553	2501	4062						1516	665	2417	3091
	156	193	165	124						1710	552	2501	4061						1515	663	2416	3090
	576	79	50	956						1710	551	2496	4061						1514	663	2413	3090
	636	420	402	80						1709	551	2496	4061						1514	663	2411	3089
	659	94	709	553						1709	550	2496	4061						1512	661	2410	3087
	410	61	57	59						1709	548	2495	4060						1512	659	2407	3086
	734	789	360	1696						1707	548	2494	4059						1511	658	2407	3086
	114	304	143	111						1707	546	2493	4058						1510	657	2406	3081
	41	1406	70	278						1706	546	2493	4057						1507	657	2405	3081
	64	114	310	170						1704	545	2492	4057						1507	657	2405	3080
	384	104	42	149						1704	545	2490	4057						1504	656	2404	3080
	702	224	42	568						1704	545	2488	4056						1502	655	2404	3079
	385	1192	2219	98						1702	544	2487	4054						1502	655	2403	3079
	406	694	47	68						1701	544	2485	4050						1502	655	2403	3077
	453	1002	238	1098						1701	543	2485	4050						1502	654	2402	3077
	2648	532	134	152						1701	542	2485	4048						1501	654	2396	3076
	224	514	76	62						1700	542	2483	4043						1501	654	2393	3076
	410	101	130	93						1699	541	2483	4040						1501	653	2392	3074
	107	91	63	634						1697	541	2480	4037						1501	652	2391	3074
	1861	372	1218	272						1697	540	2479	4036						1495	652	2388	3068
	1085	222	765	724						1696	540	2477	4035						1495	651	2387	3067
	330	85	106	1834						1694	539	2470	4034						1492	650	2387	3067
	182	386	63	52						1692	537	2469	4031						1492	649	2386	3066
	206	66	142	71						1691	537	2469	4030						1488	648	2386	3066
	1425	127	126	136						1690	536	2468	4029						1487	648	2386	3065
	545	111	847	154						1690	536	2466	4027						1487	646	2386	3062
	84	360	460	1164						1690	535	2465	4025						1487	645	2385	3061
	128	66	260	286						1689	534	2464	4025						1486	643	2383	3059
	92	73	1786	356						1689	534	2463	4022						1484	643	2383	3059
	2026	224	103	1182						1688	534	2462	4021						1482	643	2383	3059
	53	68	1256	129						1686	533	2462	4018						1481	643	2383	3057
	621	352	297	186						1685	533	2461	4018						1481	642	2382	3057
	74	60	116	3520						1685	532	2455	4014						1481	642	2380	3056
	3286	1714	437	1088						1683	531	2454	4014						1480	640	2377	3055
	406	54	61	3031						1683	531	2452	4012						1479	639	2375	3053
	86	848	68	373						1681	531	2449	4010						1479	638	2374	3052
	522	188	59	498						1681	530	2449	4008						1478	636	2372	3051
	426	34	138	258						1680	530	2446	4006						1477	636	2372	3050
	570	298	158	1883						1678	530	2446	4000						1476	636	2372	3050
	67	78	146	178						1677	530	2445	4000						1474	635	2372	3049
	347	96	1279	2483						1677	529	2441	3996						1471	635	2371	3045
	1776	84	184	1036						1676	528	2441	3995						1470	634	2368	3042
	50	32	116	762						1676	528	2440	3993						1470	634	2368	3041
	688	63	568	383						1675	527	2438	3992						1470	633	2364	3040
	102	67	296	438						1673	527	2436	3991						1469	632	2364	3040
	522	77	51	1328						1672	527	2436	3990						1467	631	2359	3033
	158	220	100	3335						1671	525	2435	3989						1466	630	2357	3031
	1143	71	200	1183						1671	525	2434	3985						1466	630	2354	3031
	47	83	296	606						1671	525	2432	3984						1466	630	2354	3030
	150	64	660	196						1669	524	2431	3984						1463	629	2352	3030
	144	324	53	155						1669	523	2430	3981						1462	628	2351	3024
	110	368	74	272						1669	523	2429	3980						1461	626	2351	3018
	130	157	681	270						1668	522	2429	3979						1460	625	2348	3017
	84	58	618	461						1666	521	2429	3979						1459	625	2347	3017
	549	930	193	139						1666	520	2428	3978						1459	624	2346	3015
	49	83	220	84						1663	520	2427	3977						1458	624	2342	3013
	342	413	241	208						1663	519	2426	3974						1458	624	2341	3011
	66	1006	536	98						1661	519	2426	3972						1457	623	2341	3010
	617	540	232	396						1661	518	2425	3971						1456	623	2340	3008
	87	387	404	490						1660	518	2425	3970						1455	622	2338	3007
	2053	550	236	1268						1658	518	2425	3970						1454	622	2335	3007
	106	934	56	144						1657	517	2424	3970						1450	622	2332	3003
	204	128	293	153						1657	517	2424	3969						1449	621	2331	3002
	61	65	60	4005						1655	515	2422	3969						1449	621	2331	2992
	373	69	80	959						1654	515	2421	3965						1448	621	2323	2990
	293	166	73	1521						1652	514	2421	3963						1446	620	2323	2987
	733	790	126	564						1648	514	2420	3963						1446	620	2321	2986
	358	41	886	156						1645	514	2419	3962						1444	619	2320	2985
	831	232	60	1190						1644	513	2412	3960						1444	619	2319	2985
	312	225	126	69						1643	512	2411	3960						1444	618	2319	2982
	2659	48	67	699						1642	511	2410	3959						1441	618	2318	2982
	388	64	175	121						1639	511	2409	3958						1441	618	2317	2980
	904	98	1206	289						1639	510	2409	3957						1440	618	2316	2980
	571	86	60	833						1638	510	2406	3957						1439	618	2316	2979
	207	517	129	187						1636	509	2405	3956						1439	617	2315	2978
	87	65	42	56						1636	509	2404	3954						1437	617	2312	2975
	221	328	394	216						1634	509	2402	3954						1436	616	2312	2975
	983	320	642	336						1634	509	2402	3952						1436	616	2310	2973
	1026	81	44	818						1633	507	2400	3949						1435	616	2309	2972
	376	54	188	1387						1632	506	2398	3948						1434	615	2307	2972
	402	106	52	288						1629	505	2398	3947						1433	614	2307	2971
	214	73	64	100						1629	505	2397	3945						1432	613	2305	2970
	639	160	147	188						1628	505	2397	3945						1431	613	2304	2968
	379	361	116	136						1628	504	2395	3942						1430	613	2304	2966
	600	1043	6627	72						1627	504	2394	3938						1430	612	2300	2965
	202	288	788	441						1626	504	2394	3938						1429	611	2297	2963
	170	1310	255	516						1626	503	2392	3937						1427	611	2296	2959
	1138	221	765	151						1625	503	2392	3936						1427	610	2295	2959
	179	90	145	56						1624	503	2389	3933						1425	610	2295	2958
	167	1026	330	174						1624	503	2389	3932						1424	608	2294	2953
	222	81	67	481						1620	502	2388	3932						1422	608	2292	2951
	72	628	360	144						1618	500	2387	3928						1420	608	2290	2950
	254	240	110	238						1617	500	2387	3923						1419	608	2289	2948
	95	72	6039	841						1616	499	2386	3921						1418	608	2288	2948
	406	71	58	250						1616	497	2384	3921						1418	607	2286	2947
	79	67	110	30						1614	497	2382	3915						1418	607	2286	2945
	71	74	114	66						1611	496	2382	3912						1417	607	2286	2945
	196	324	380	450						1611	496	2380	3910						1415	606	2283	2944
	461	201	204	1846						1611	495	2375	3902						1412	606	2281	2940
	1161	491	49	864						1610	495	2374	3899						1410	606	2281	2929
	163	67	58	89						1610	495	2373	3899						1410	606	2281	2929
	182	66	134	52						1607	495	2372	3898						1408	606	2279	2927
	129	59	272	118						1606	495	2371	3898						1407	606	2276	2926
	218	62	116	246						1605	494	2370	3895						1407	606	2276	2924
	171	193	496	78						1604	492	2370	3892						1406	605	2275	2924
	110	70	404	136						1603	492	2369	3890						1404	604	2274	2922
	52	84	39	2851						1600	491	2366	3889						1403	604	2274	2919
	1125	680	394	174						1600	491	2365	3888						1403	603	2273	2918
	3013	65	184	229						1599	490	2364	3888						1402	603	2272	2917
	280	81	766	203						1598	490	2363	3888						1402	602	2271	2917
	104	56	212	72						1592	488	2361	3880						1402	601	2269	2916
	84	111	144	138						1591	487	2360	3880						1399	601	2268	2916
	412	65	634	872						1591	487	2360	3880						1398	600	2267	2914
	87	65	97	2669						1591	487	2355	3879						1396	600	2266	2914
	1162	70	262	306						1591	487	2352	3879						1395	600	2266	2914
	426	71	134	596						1591	486	2351	3878						1394	598	2265	2912
	287	75	849	189						1590	486	2349	3877						1393	597	2264	2911
	88	136	62	112						1589	485	2347	3877						1391	596	2263	2909
	240	61	204	254						1588	482	2346	3872						1387	596	2263	2908
	499	268	850	857						1585	480	2345	3872						1385	596	2262	2907
	139	580	3752	903						1583	480	2345	3869						1385	595	2262	2905
	87	55	68	62						1578	479	2345	3867						1385	595	2261	2904
	1895	130	57	130						1578	477	2343	3866						1384	595	2258	2903
	78	161	356	1150						1577	477	2342	3863						1384	595	2257	2903
	230	70	64	901						1577	476	2342	3861						1380	595	2256	2901
	526	158	340	838						1574	474	2340	3860						1379	594	2256	2901
	172	276	1430	335						1573	474	2340	3858						1378	594	2254	2900
	438	755	544	580						1572	473	2337	3856						1377	594	2253	2900
	152	580	129	202						1571	472	2335	3856						1377	593	2253	2900
	1060	414	136	143						1569	472	2334	3854						1376	593	2251	2897
	130	789	319	1104						1567	472	2333	3854						1375	592	2246	2895
	854	476	114	1303						1567	472	2333	3854						1373	592	2243	2894
	200	72	81	1062						1567	471	2332	3847						1370	592	2243	2892
	805	156	1412	342						1566	471	2331	3847						1370	592	2243	2892
	626	76	3642	1562						1565	470	2331	3843						1368	592	2241	2891
	156	1462	276	697						1564	470	2331	3840						1366	591	2241	2891
	221	88	63	1031						1561	469	2329	3840						1366	589	2236	2890
	1033	2953	708	98						1560	469	2329	3836						1366	587	2235	2884
	160	110	362	38						1560	469	2328	3835						1365	587	2235	2883
	700	262	99	48						1557	468	2328	3833						1365	586	2233	2880
	70	264	180	229						1556	468	2326	3832						1364	586	2232	2879
	74	464	200	159						1556	468	2325	3832						1363	586	2232	2879
	714	106	136	96						1556	468	2325	3832						1363	585	2229	2872
	474	254	68	92						1556	468	2324	3831						1360	584	2226	2870
	152	150	291	75						1556	467	2324	3831						1360	582	2225	2869
	1597	186	132	328						1555	466	2324	3830						1359	582	2223	2868
	83	261	60	476						1552	464	2320	3830						1357	582	2222	2866
	1116	310	62	382						1551	463	2319	3829						1356	581	2220	2864
	172	511	1392	1157						1551	463	2317	3825						1356	581	2220	2864
	3533	72	382	1079						1550	462	2313	3823						1355	580	2219	2862
	128	240	65	49						1550	462	2306	3823						1355	580	2218	2861
	213	66	893	259						1549	461	2306	3821						1354	578	2217	2860
	577	170	278	591						1547	461	2306	3820						1354	578	2216	2860
	1655	665	2250	716						1547	461	2305	3819						1353	578	2215	2859
	1096	230	174	494						1546	461	2298	3812						1352	577	2213	2858
	3589	330	50	533						1543	460	2296	3811						1352	577	2212	2853
	183	88	552	133						1543	459	2296	3810						1351	576	2208	2850
	120	787	407	149						1543	458	2295	3807						1351	576	2206	2849
	193	1022	87	81						1542	458	2294	3805						1350	575	2205	2848
	706	52	154	144						1542	456	2293	3801						1349	575	2205	2846
	170	773	78	56						1540	455	2292	3800						1349	574	2205	2845
	100	54	268	708						1540	455	2289	3799						1349	574	2205	2844
	89	156	1100	80						1540	455	2289	3799						1345	574	2205	2844
	2705	328	168	1005						1539	454	2287	3796						1345	573	2204	2840
	80	75	44	164						1539	454	2286	3787						1345	572	2201	2839
	74	54	307	41						1539	454	2282	3784						1345	572	2201	2838
	151	160	1382	72						1538	450	2282	3783						1343	572	2200	2835
	52	248	83	451						1538	450	2278	3779						1343	570	2200	2835
	485	97	56	346						1536	450	2276	3776						1342	569	2200	2835
	1312	396	70	138						1536	449	2276	3776						1341	569	2199	2835
	189	244	216	205						1534	449	2275	3775						1341	568	2199	2834
	116	220	590	74						1532	449	2274	3773						1340	568	2199	2833
	63	90	822	447						1530	448	2273	3772						1340	568	2198	2833
	193	61	1318	92						1529	448	2273	3770						1339	567	2198	2831
	564	57	150	1100						1527	448	2272	3769						1339	566	2198	2828
	137	280	254	1578						1524	447	2271	3768						1338	566	2196	2828
	105	29	378	57						1524	447	2269	3767						1338	566	2190	2827
	1124	123	262	855						1523	447	2268	3763						1338	566	2189	2827
	302	451	39	172						1523	446	2268	3760						1337	566	2189	2827
	70	71	182	56						1520	446	2267	3752						1336	563	2188	2827
	659	118	498	176						1520	445	2264	3752						1335	562	2186	2825
	2260	63	131	162						1519	443	2261	3751						1334	562	2184	2824
	95	194	724	1431						1516	443	2261	3747						1334	562	2181	2824
	122	304	836	596						1516	442	2261	3747						1334	561	2181	2822
	162	66	44	100						1516	442	2260	3746						1333	561	2181	2819
	734	217	626	880						1515	441	2260	3744						1333	561	2178	2817
	57	524	1583	1932						1515	441	2259	3743						1333	560	2177	2817
	45	209	282	977						1513	441	2259	3741						1332	560	2176	2813
	41	1730	83	110						1511	441	2256	3740						1332	559	2175	2811
	203	516	48	368						1511	440	2256	3739						1331	558	2173	2810
	50	69	284	753						1510	440	2256	3738						1329	558	2172	2807
	1181	1000	59	2445						1505	439	2255	3737						1325	557	2171	2805
	115	351	536	491						1505	439	2255	3733						1324	557	2168	2805
	169	149	2399	2386						1504	439	2254	3730						1321	557	2167	2803
	550	64	769	170						1504	439	2254	3726						1320	557	2165	2801
	110	167	70	130						1504	439	2253	3723						1319	556	2165	2800
	485	39	110	333						1504	438	2252	3721						1319	555	2164	2800
	379	248	2462	1212						1503	437	2252	3719						1319	555	2164	2800
	537	264	352	2675						1502	437	2250	3717						1317	554	2162	2798
	84	144	52	339						1500	436	2246	3714						1317	554	2161	2797
	247	72	55	1225						1500	436	2245	3714						1317	553	2161	2796
	398	305	59	165						1499	435	2244	3714						1316	553	2160	2796
	106	56	69	619						1498	435	2243	3714						1316	552	2159	2795
	51	71	1579	98						1498	435	2243	3711						1315	548	2158	2794
	140	272	424	164						1497	434	2243	3711						1314	548	2157	2793
	194	846	100	415						1495	433	2243	3710						1311	547	2155	2793
	250	61	66	59						1494	432	2243	3710						1309	546	2155	2793
	411	598	55	295						1493	432	2242	3708						1309	546	2154	2793
	88	69	65	122						1493	432	2241	3707						1308	545	2154	2791
	863	344	56	336						1492	431	2240	3706						1307	545	2154	2790
	260	1686	28	889						1491	430	2239	3704						1306	544	2153	2789
	266	1286	1427	67						1488	430	2238	3704						1306	544	2151	2789
	93	57	738	63						1487	429	2236	3700						1304	544	2150	2786
	2598	355	674	76						1486	428	2235	3696						1303	543	2150	2782
	756	864	288	77						1485	428	2230	3694						1303	543	2150	2780
	388	1484	1341	217						1485	426	2228	3692						1303	542	2147	2780
	573	873	694	343						1483	426	2225	3691						1303	541	2144	2776
	119	482	300	333						1483	426	2224	3688						1303	541	2144	2775
	110	180	474	586						1483	425	2223	3686						1303	540	2143	2773
	73	252	589	52						1483	424	2221	3685						1302	538	2142	2773
	53	77	68	354						1482	424	2221	3685						1302	537	2141	2772
	41	364	36	104						1482	424	2221	3685						1302	536	2138	2772
	715	190	44	382						1480	422	2220	3683						1300	535	2134	2770
	364	304	88	122						1479	422	2220	3683						1300	535	2133	2767
	578	280	65	41						1478	422	2218	3681						1299	535	2132	2766
	148	774	594	230						1477	421	2218	3679						1298	533	2130	2765
	1489	1125	48	293						1476	420	2218	3678						1298	533	2130	2762
	375	79	737	337						1475	419	2216	3675						1298	533	2129	2761
	444	136	538	388						1475	419	2216	3674						1297	533	2126	2761
	71	894	80	976						1474	418	2213	3673						1297	532	2124	2761
	1325	409	61	360						1474	418	2212	3673						1296	532	2121	2759
	942	178	795	638						1474	416	2209	3672						1291	531	2121	2757
	588	614	382	856						1473	415	2209	3667						1291	530	2121	2756
	55	96	282	342						1473	414	2209	3666						1289	529	2121	2753
	159	756	160	101						1473	414	2205	3665						1289	529	2120	2751
	206	92	719	111						1471	414	2204	3664						1289	529	2119	2750
	412	152	792	67						1469	414	2204	3664						1289	528	2119	2748
	342	104	146	617						1467	413	2203	3661						1285	528	2118	2748
	110	312	65	1070						1467	413	2202	3658						1285	527	2118	2748
	1285	1966	39	107						1467	413	2201	3658						1283	526	2117	2748
	87	180	45	88						1467	412	2200	3655						1283	525	2116	2746
	49	222	478	244						1466	411	2200	3655						1283	523	2116	2742
	323	906	60	664						1464	410	2199	3650						1283	523	2116	2742
	1924	529	442	1809						1461	410	2198	3650						1281	520	2116	2740
	88	778	722	166						1461	408	2197	3647						1281	519	2116	2737
	234	80	396	117						1460	408	2196	3642						1281	519	2115	2736
	48	58	144	68						1460	406	2196	3640						1281	518	2114	2736
	52	60	136	4076						1459	405	2196	3638						1280	518	2113	2735
	241	244	408	224						1459	405	2195	3637						1280	516	2111	2734
	562	327	118	225						1459	405	2191	3637						1280	516	2107	2733
	542	81	418	73						1459	404	2190	3636						1279	516	2107	2733
	492	236	552	376						1459	402	2189	3635						1279	516	2106	2732
	1491	171	346	220						1459	401	2188	3633						1275	514	2106	2731
	100	190	216	1370						1458	401	2187	3633						1275	513	2105	2731
	494	202	100	460						1457	401	2187	3631						1272	513	2103	2731
	3283	155	60	2555						1456	400	2187	3630						1272	513	2102	2730
	75	554	674	238						1455	399	2185	3627						1271	513	2102	2726
	148	152	110	128						1453	399	2181	3626						1271	512	2101	2722
	76	1305	41	904						1453	398	2180	3624						1270	512	2099	2720
	130	44	117	59						1453	398	2180	3622						1270	510	2099	2719
	58	72	1605	41						1453	398	2179	3622						1270	509	2098	2715
	280	69	328	78						1450	398	2175	3622						1269	509	2097	2713
	1330	84	190	80						1450	397	2175	3620						1269	508	2096	2711
	133	134	48	364						1450	397	2175	3618						1269	505	2093	2709
	42	58	48	518						1449	396	2174	3615						1267	504	2093	2708
	112	135	77	563						1449	396	2173	3610						1267	504	2090	2706
	112	118	40	158						1448	396	2170	3607						1267	503	2089	2706
	52	81	55	283						1448	395	2170	3607						1265	503	2087	2705
	588	2097	57	73						1447	394	2170	3606						1265	502	2086	2703
	428	1216	104	308						1446	394	2170	3605						1264	502	2084	2703
	663	175	187	52						1446	391	2169	3598						1264	500	2083	2702
	93	52	344	41						1442	391	2167	3597						1263	500	2083	2700
	706	526	366	51						1441	390	2167	3596						1263	499	2083	2700
	861	251	542	949						1439	390	2167	3595						1263	498	2082	2697
	155	266	45	1269						1436	389	2166	3590						1260	497	2081	2697
	550	300	216	554						1436	389	2164	3590						1260	497	2080	2694
	187	72	1249	126						1433	389	2163	3588						1260	496	2079	2694
	611	158	345	87						1433	389	2162	3587						1257	495	2075	2690
	902	81	1445	530						1432	388	2162	3585						1256	495	2075	2688
	75	90	200	1033						1432	387	2158	3581						1256	495	2075	2688
	74	327	1004	440						1432	387	2156	3580						1256	494	2074	2688
	254	74	606	465						1429	385	2156	3580						1254	494	2072	2687
	324	131	666	522						1429	385	2154	3580						1254	494	2068	2687
	202	304	338	920						1429	384	2154	3577						1254	493	2067	2687
	858	72	63	168						1427	384	2152	3574						1253	493	2065	2687
	142	832	130	138						1427	384	2149	3571						1253	493	2064	2685
	63	97	408	835						1426	384	2148	3570						1252	492	2063	2685
	52	174	106	460						1425	383	2145	3568						1252	492	2063	2684
	114	76	1260	983						1424	383	2143	3567						1252	492	2062	2683
	138	110	44	468						1424	383	2140	3566						1251	492	2061	2681
	148	80	2785	1945						1424	383	2140	3566						1251	488	2061	2678
	158	570	752	167						1423	382	2138	3565						1251	488	2061	2678
	272	162	156	620						1423	382	2137	3565						1250	487	2060	2677
	140	298	704	2615						1421	379	2137	3565						1250	487	2060	2676
	569	340	1206	2063						1420	379	2136	3563						1250	487	2059	2675
	245	1718	450	3814						1419	379	2135	3561						1249	486	2059	2674
	658	1750	1767	358						1419	379	2134	3560						1249	486	2058	2673
	133	73	242	864						1418	378	2133	3560						1248	485	2056	2671
	181	72	176	120						1416	377	2133	3560						1247	484	2055	2669
	54	116	1318	166						1414	377	2133	3560						1246	483	2054	2667
	142	1084	366	232						1414	377	2133	3559						1245	483	2051	2664
	63	1032	258	443						1411	376	2132	3558						1244	483	2048	2663
	70	58	60	102						1411	376	2132	3556						1243	482	2047	2663
	592	87	78	162						1410	376	2132	3555						1243	482	2047	2661
	245	300	516	309						1410	375	2130	3555						1241	482	2047	2659
	72	65	63	88						1406	375	2130	3555						1241	482	2045	2658
	75	77	1083	596						1406	374	2129	3550						1240	482	2045	2655
	92	132	1326	1505						1405	374	2128	3547						1240	482	2045	2654
	206	75	1080	297						1404	373	2128	3543						1239	480	2044	2653
	153	66	100	91						1404	372	2123	3539						1239	480	2044	2651
	75	200	460	28						1403	372	2122	3538						1239	479	2042	2649
	88	673	1256	540						1402	372	2122	3537						1239	479	2042	2646
	99	59	900	78						1400	372	2121	3536						1239	478	2041	2645
	1580	176	52	382						1398	370	2121	3535						1238	478	2039	2644
	65	238	51	184						1398	370	2117	3534						1237	478	2039	2644
	242	281	282	137						1398	369	2117	3534						1236	478	2039	2642
	174	54	1018	362						1397	369	2114	3533						1236	477	2038	2642
	178	51	420	3473						1394	369	2114	3533						1236	476	2038	2638
	230	364	191	944						1394	369	2114	3532						1236	476	2038	2637
	60	164	166	898						1393	368	2113	3529						1236	476	2037	2636
	135	197	954	441						1393	368	2112	3528						1235	476	2034	2635
	70	308	855	208						1392	368	2112	3527						1235	476	2034	2633
	58	83	107	412						1390	368	2110	3527						1235	476	2032	2633
	52	600	976	670						1388	367	2109	3527						1234	475	2030	2633
	60	71	196	348						1388	367	2108	3527						1234	475	2030	2632
	110	81	859	94						1387	367	2108	3525						1234	475	2029	2630
	55	53	180	1398						1386	367	2107	3524						1233	475	2026	2629
	50	53	1920	79						1386	366	2105	3520						1231	474	2025	2629
	136	1373	162	663						1385	366	2105	3516						1230	474	2024	2627
	77	496	626	1280						1382	364	2105	3515						1230	474	2024	2625
	234	96	516	50						1382	364	2105	3514						1229	474	2021	2625
	59	142	132	110						1378	363	2105	3511						1228	474	2021	2625
	46	73	500	168						1374	363	2101	3510						1227	473	2019	2624
	53	177	108	366						1371	362	2100	3509						1227	473	2016	2624
	128	57	71	106						1371	361	2100	3509						1227	473	2015	2623
	52	871	492	283						1370	361	2099	3507						1226	472	2015	2622
	63	72	728	302						1367	360	2097	3504						1223	472	2014	2621
	59	160	124	1106						1366	360	2095	3498						1223	472	2014	2617
	61	390	1175	112						1366	360	2094	3495						1223	472	2011	2616
	41	252	142	952						1364	360	2094	3494						1220	471	2010	2615
	60	532	103	62						1363	359	2091	3494						1219	471	2010	2613
	62	62	1659	86						1363	359	2091	3494						1217	470	2009	2610
	3234	154	52	391						1363	359	2090	3493						1215	470	2008	2610
	2046	46	178	92						1362	358	2089	3491						1215	469	2007	2609
	131	42	816	194						1362	357	2088	3489						1215	469	2005	2605
	584	66	243	129						1362	356	2088	3482						1214	469	2003	2605
	496	51	775	55						1359	356	2088	3481						1213	468	2003	2600
	77	488	86	263						1358	356	2087	3480						1212	467	2001	2599
	96	64	134	149						1357	356	2087	3480						1212	467	2000	2598
	123	68	233	230						1357	356	2087	3479						1210	466	2000	2596
	183	150	258	202						1354	354	2086	3479						1209	466	1997	2595
	82	338	398	576						1354	354	2086	3478						1208	466	1997	2593
	244	272	46	136						1352	352	2085	3478						1207	466	1996	2592
	103	66	46	1064						1352	352	2085	3478						1205	465	1996	2591
	46	217	42	218						1351	352	2081	3477						1204	464	1995	2590
	225	51	180	168						1349	350	2079	3476						1204	464	1992	2589
	45	208	8242	57						1348	350	2076	3476						1203	463	1991	2588
	150	268	167	53						1347	349	2076	3476						1203	463	1990	2585
	48	91	406	511						1347	349	2075	3475						1202	463	1990	2583
	569	1702	196	1599						1346	348	2074	3473						1202	462	1990	2583
	116	73	47	318						1345	346	2073	3472						1201	461	1989	2583
	111	63	140	1182						1345	346	2072	3466						1200	461	1987	2581
	156	108	62	55						1340	346	2071	3466						1199	460	1986	2581
	125	74	208	900						1339	345	2070	3465						1199	458	1986	2580
	420	234	689	188						1339	344	2069	3464						1198	458	1985	2579
	153	420	107	170						1338	343	2068	3464						1198	458	1984	2578
	132	442	40	367						1337	343	2067	3463						1197	457	1981	2578
	223	71	2063	84						1337	343	2067	3462						1196	457	1978	2578
	160	204	56	61						1336	342	2067	3459						1196	457	1978	2577
	418	71	907	211						1335	342	2067	3459						1196	455	1976	2576
	219	232	1234	426						1334	341	2067	3458						1195	454	1974	2576
	257	67	162	372						1333	341	2066	3455						1193	454	1974	2573
	892	68	572	57						1333	341	2065	3450						1192	454	1972	2572
	2167	73	148	175						1333	340	2065	3449						1192	453	1972	2571
	226	147	61	230						1332	339	2065	3448						1192	452	1972	2571
	1398	47	60	208						1330	339	2064	3446						1190	452	1971	2568
	200	332	364	50						1330	339	2063	3445						1190	452	1970	2566
	372	232	752	818						1329	338	2061	3445						1189	451	1969	2564
	86	296	200	66						1329	337	2060	3444						1189	451	1968	2561
	76	1155	174	260						1328	337	2059	3443						1187	450	1966	2561
	84	96	1562	55						1326	337	2059	3442						1186	450	1966	2559
	1245	308	346	930						1326	335	2059	3440						1185	449	1966	2559
	74	62	2045	132						1325	335	2058	3435						1184	449	1966	2558
	47	135	70	528						1324	334	2055	3435						1183	448	1965	2553
	98	183	750	472						1323	333	2055	3434						1183	447	1965	2551
	85	82	224	59						1323	332	2054	3432						1182	447	1965	2550
	102	150	45	130						1323	332	2052	3431						1181	447	1964	2550
	62	97	51	100						1322	331	2050	3430						1181	447	1964	2549
	197	181	158	226						1321	331	2050	3430						1180	447	1963	2548
	58	67	628	128						1319	330	2050	3429						1179	447	1963	2548
	329	53	187	42						1317	328	2049	3428						1179	445	1962	2546
	48	718	72	401						1316	324	2048	3427						1179	445	1961	2544
	43	84	1633	134						1316	323	2048	3419						1179	445	1961	2543
	45	65	99	384						1315	323	2046	3414						1177	445	1961	2540
	69	70	378	1022						1314	322	2046	3410						1176	445	1961	2540
	367	58	51	815						1312	322	2045	3408						1176	445	1960	2538
	63	166	652	130						1312	322	2044	3407						1176	444	1958	2537
	825	66	38	1272						1312	321	2040	3407						1175	444	1957	2535
	150	71	742	916						1311	321	2039	3405						1175	442	1956	2535
	65	85	50	1565						1309	321	2039	3402						1174	442	1955	2532
	140	206	100	398						1308	320	2039	3402						1174	441	1955	2532
	1266	53	54	119						1307	320	2038	3402						1172	441	1953	2531
	86	234	239	83						1307	320	2038	3395						1170	441	1953	2530
	73	52	82	58						1306	318	2037	3393						1169	441	1953	2529
	58	59	59	104						1304	318	2037	3392						1168	440	1952	2528
	112	70	186	55						1303	318	2037	3389						1168	440	1952	2528
	138	487	148	123						1303	317	2036	3386						1164	439	1952	2528
	935	169	45	417						1302	317	2032	3383						1163	438	1951	2525
	52	54	412	205						1301	316	2030	3383						1163	438	1950	2523
	2173	284	432	144						1301	316	2030	3382						1162	438	1949	2522
	521	833	46	756						1300	316	2030	3376						1162	438	1947	2522
	125	158	105	175						1300	316	2029	3376						1160	438	1947	2521
	111	88	86	510						1298	316	2025	3373						1159	437	1946	2518
	276	104	46	244						1297	315	2025	3366						1158	434	1943	2518
	132	127	39	112						1295	315	2024	3363						1158	434	1942	2517
	346	898	264	88						1295	315	2022	3363						1156	433	1942	2516
	155	286	57	104						1295	313	2021	3361						1156	433	1939	2515
	144	542	210	116						1294	313	2020	3355						1154	433	1938	2515
	410	148	43	642						1293	312	2020	3355						1154	433	1936	2514
	1479	102	482	82						1292	312	2020	3355						1153	432	1936	2512
	604	600	696	75						1292	312	2019	3353						1153	432	1933	2508
	50	56	64	135						1291	312	2016	3352						1153	432	1930	2506
	140	173	52	238						1291	311	2016	3351						1151	432	1928	2506
	235	67	47	80						1291	311	2015	3351						1151	431	1927	2506
	792	77	1840	124						1290	311	2015	3346						1150	430	1926	2505
	1697	62	40	476						1290	310	2013	3345						1150	430	1926	2502
	44	64	128	135						1289	310	2012	3344						1149	430	1925	2501
	158	1407	138	58						1289	308	2012	3343						1148	430	1925	2500
	470	82	610	1020						1287	308	2011	3342						1148	430	1924	2500
	137	356	289	1128						1285	308	2010	3339						1148	429	1923	2500
	417	532	61	332						1285	308	2009	3338						1148	428	1922	2496
	1406	348	1374	908						1285	307	2008	3331						1147	428	1922	2495
	671	666	110	134						1284	307	2004	3330						1147	427	1922	2495
	1309	99	2747	114						1282	307	2004	3328						1146	427	1921	2494
	621	80	478	324						1282	306	2003	3327						1146	427	1919	2493
	66	332	156	966						1281	306	2002	3325						1145	425	1918	2491
	1460	106	92	40						1280	306	2002	3325						1145	424	1918	2491
	148	420	1604	168						1280	305	2002	3324						1144	423	1917	2489
	375	734	73	250						1279	305	2001	3321						1143	422	1917	2487
	130	188	242	333						1277	305	2000	3319						1143	422	1916	2486
	1908	131	562	254						1276	304	2000	3319						1142	421	1916	2485
	362	450	542	2110						1275	304	2000	3316						1142	421	1916	2485
	56	55	186	124						1275	304	1998	3314						1141	421	1914	2484
	59	192	57	109						1274	304	1997	3314						1140	420	1913	2484
	134	88	634	208						1274	303	1997	3313						1140	419	1912	2483
	173	80	1286	468						1273	302	1996	3312						1139	419	1912	2483
	214	422	1369	920						1272	302	1996	3311						1138	419	1909	2483
	103	53	220	697						1271	302	1996	3309						1138	418	1905	2482
	69	140	674	206						1270	302	1996	3307						1136	416	1904	2482
	153	62	261	252						1270	302	1995	3305						1135	416	1902	2482
	152	98	1537	97						1270	302	1994	3303						1134	416	1901	2481
	55	146	174	144						1269	302	1993	3301						1134	415	1901	2481
	1220	130	536	310						1268	302	1993	3297						1131	415	1898	2480
	560	1250	176	103						1268	302	1992	3296						1131	414	1898	2480
	3314	215	937	51						1267	301	1992	3295						1129	414	1893	2479
	193	244	33	518						1267	300	1992	3292						1128	414	1892	2477
	137	55	2881	185						1266	300	1992	3292						1128	412	1892	2475
	2040	83	69	75						1266	300	1989	3291						1128	411	1892	2473
	316	64	65	2215						1265	299	1987	3290						1127	409	1890	2473
	61	63	350	548						1264	299	1987	3288						1127	408	1890	2472
	132	114	75	372						1262	298	1983	3284						1123	408	1888	2471
	1342	57	466	156						1262	298	1983	3284						1123	406	1887	2467
	47	801	281	98						1262	298	1981	3283						1120	406	1887	2466
	64	70	110	46						1261	298	1978	3282						1119	406	1886	2465
	67	94	60	62						1261	298	1974	3281						1118	406	1886	2465
	318	210	332	524						1260	298	1974	3277						1118	405	1885	2463
	313	386	165	51						1260	297	1973	3277						1116	405	1883	2463
	170	528	258	1711						1259	296	1973	3276						1116	405	1883	2461
	64	52	390	2783						1258	296	1971	3275						1116	405	1883	2453
	153	69	133	98						1255	296	1970	3274						1115	405	1882	2453
	101	1308	70	148						1255	296	1970	3274						1115	404	1881	2450
	521	105	93	850						1254	296	1970	3272						1114	403	1881	2447
	189	104	300	136						1252	296	1969	3270						1113	403	1876	2447
	124	331	142	464						1251	295	1968	3269						1112	403	1876	2446
	164	386	314	114						1251	295	1968	3269						1112	402	1876	2446
	204	158	58	136						1250	295	1966	3268						1111	402	1875	2446
	111	416	134	785						1250	294	1963	3268						1111	402	1871	2446
	109	244	162	529						1249	294	1962	3265						1110	400	1869	2445
	78	764	194	1631						1248	294	1962	3262						1110	399	1869	2444
	84	52	156	608						1247	294	1962	3261						1109	399	1867	2442
	2209	117	572	472						1247	293	1961	3260						1109	399	1867	2441
	53	240	400	209						1247	292	1959	3260						1107	398	1867	2440
	117	441	75	161						1247	291	1957	3260						1107	398	1866	2438
	64	380	52	603						1246	291	1956	3259						1106	398	1866	2438
	616	500	129	477						1245	291	1955	3257						1105	397	1866	2437
	198	1082	318	56						1244	290	1952	3256						1104	397	1865	2437
	237	79	518	96						1244	290	1952	3255						1104	397	1863	2436
	153	55	56	3679						1243	290	1951	3252						1104	396	1863	2435
	57	476	608	406						1242	290	1948	3251						1103	396	1861	2434
	275	74	846	192						1242	289	1948	3250						1103	396	1860	2431
	172	352	224	114						1242	289	1948	3247						1102	396	1860	2431
	61	806	48	400						1241	289	1945	3246						1101	395	1859	2428
	229	198	1393	162						1241	289	1943	3246						1100	394	1858	2428
	257	162	584	1280						1240	288	1941	3243						1099	394	1858	2427
	59	1228	176	271						1240	288	1938	3241						1099	394	1855	2427
	576	594	56	53						1238	286	1938	3240						1098	394	1855	2423
	608	134	403	1794						1237	286	1936	3240						1097	394	1853	2418
	274	1116	128	286						1237	286	1934	3237						1097	393	1852	2418
	166	56	98	422						1237	286	1932	3237						1093	392	1851	2416
	246	61	745	158						1235	286	1930	3236						1092	392	1848	2416
	437	63	627	732						1234	286	1926	3235						1092	391	1845	2416
	640	324	34	575						1234	286	1925	3235						1092	391	1844	2416
	265	68	550	89						1233	285	1924	3234						1091	391	1843	2416
	526	204	153	1460						1232	285	1923	3233						1086	390	1841	2415
	224	65	1242	330						1230	284	1920	3231						1085	390	1840	2415
	124	148	640	67						1230	284	1919	3226						1085	390	1838	2415
	603	158	1793	307						1229	284	1917	3225						1085	390	1838	2411
	248	187	118	645						1229	284	1917	3224						1084	389	1837	2410
	558	81	109	87						1227	284	1916	3223						1081	389	1837	2409
	242	63	190	160						1226	284	1915	3220						1081	387	1835	2409
	97	70	261	79						1225	282	1911	3218						1081	387	1835	2408
	51	330	436	95						1224	282	1911	3217						1080	387	1834	2406
	202	88	783	83						1223	282	1909	3216						1080	387	1833	2406
	166	172	866	1259						1222	282	1909	3215						1079	386	1831	2405
	74	79	295	142						1221	282	1907	3213						1079	386	1830	2405
	58	332	59	310						1220	281	1906	3212						1076	386	1825	2399
	261	684	630	211						1218	281	1905	3211						1076	385	1824	2398
	165	230	97	268						1217	280	1904	3210						1075	385	1824	2398
	201	178	1227	2415						1216	280	1903	3208						1075	385	1824	2397
	460	80	620	402						1216	280	1901	3205						1074	383	1822	2395
	194	128	778	329						1215	280	1900	3204						1074	383	1822	2392
	216	555	50	2675						1215	280	1900	3203						1074	383	1821	2392
	425	814	144	73						1215	279	1899	3200						1074	382	1817	2391
	329	248	220	59						1215	279	1897	3200						1073	382	1817	2388
	450	420	2053	114						1214	277	1896	3195						1071	381	1817	2388
	484	576	506	560						1213	276	1894	3194						1070	380	1816	2388
	136	532	55	160						1213	276	1892	3194						1068	380	1816	2384
	134	218	366	472						1212	276	1892	3193						1067	379	1815	2381
	638	712	168	3099						1211	275	1891	3193						1066	379	1814	2381
	929	182	59	83						1211	275	1891	3191						1066	378	1813	2380
	414	1449	106	480						1210	274	1889	3190						1066	378	1812	2379
	92	1619	336	813						1210	274	1888	3189						1066	378	1811	2379
	90	148	240	1117						1209	274	1888	3189						1066	378	1810	2379
	1037	170	961	202						1209	273	1887	3188						1065	377	1810	2378
	69	66	125	351						1208	272	1887	3187						1065	377	1810	2378
	527	694	358	80						1208	272	1886	3187						1064	377	1810	2377
	66	67	552	65						1207	272	1886	3187						1063	377	1808	2376
	104	179	2213	382						1207	272	1883	3185						1063	376	1808	2374
	442	82	177	1504						1206	271	1883	3183						1063	376	1807	2374
	78	404	316	86						1205	271	1881	3182						1063	376	1807	2374
	82	252	66	1341						1204	270	1881	3180						1063	375	1805	2372
	146	268	65	373						1204	270	1881	3180						1062	375	1805	2369
	68	93	42	112						1204	269	1881	3179						1061	374	1804	2369
	100	616	62	156						1203	269	1881	3179						1060	373	1803	2369
	103	75	515	435						1203	269	1877	3179						1060	373	1802	2365
	839	95	391	136						1203	269	1876	3177						1060	372	1802	2365
	1514	536	217	404						1202	268	1875	3176						1059	372	1801	2363
	112	499	191	384						1202	268	1874	3174						1059	372	1800	2363
	324	88	820	96						1202	268	1873	3172						1058	371	1797	2361
	1007	90	181	108						1201	268	1871	3172						1058	370	1797	2359
	87	517	210	63						1201	268	1870	3171						1058	369	1796	2359
	70	164	212	105						1201	267	1870	3168						1056	368	1795	2359
	79	104	134	145						1201	267	1869	3167						1055	368	1794	2358
	542	60	296	305						1201	267	1868	3164						1054	368	1793	2357
	235	344	258	73						1201	267	1867	3163						1054	367	1793	2355
	1852	55	73	47						1200	267	1867	3163						1052	367	1792	2355
	81	58	750	64						1200	267	1866	3161						1052	367	1791	2355
	571	44	460	57						1199	266	1866	3161						1051	367	1788	2352
	75	66	103	55						1197	266	1866	3159						1050	366	1788	2352
	81	220	44	1671						1195	266	1864	3159						1049	366	1788	2352
	216	345	37	306						1195	265	1863	3159						1048	366	1788	2351
	73	376	110	1215						1194	265	1862	3159						1047	366	1786	2350
	100	66	204	494						1194	264	1862	3158						1047	364	1786	2348
	666	348	36	167						1194	264	1861	3158						1047	364	1786	2348
	178	317	392	276						1193	263	1861	3158						1046	364	1785	2347
	49	200	73	400						1193	263	1860	3157						1046	363	1782	2347
	356	583	286	372						1193	263	1859	3156						1046	361	1780	2346
	561	540	241	379						1192	263	1857	3156						1045	361	1780	2346
	592	504	89	48						1191	262	1854	3150						1045	361	1780	2345
	1228	101	109	39						1191	262	1852	3150						1043	360	1778	2344
	51	184	384	682						1190	262	1852	3149						1042	359	1778	2343
	156	75	83	41						1188	262	1852	3147						1042	359	1778	2343
	610	1078	412	246						1187	262	1850	3145						1042	357	1776	2340
	490	1024	270	132						1186	261	1850	3144						1042	356	1775	2337
	291	700	303	155						1186	261	1850	3143						1042	356	1775	2336
	104	61	71	1264						1183	261	1849	3140						1040	354	1771	2335
	266	886	617	417						1181	260	1849	3139						1040	353	1771	2335
	604	266	46	158						1181	260	1848	3138						1039	353	1770	2334
	1123	526	1280	387						1180	260	1847	3136						1039	353	1770	2333
	585	81	59	222						1179	260	1846	3133						1039	352	1770	2333
	265	138	58	179						1179	259	1846	3133						1039	352	1769	2332
	394	48	98	67						1179	259	1844	3131						1037	352	1768	2329
	602	73	301	61						1179	258	1841	3130						1037	350	1767	2329
	870	57	194	1060						1178	258	1841	3130						1037	350	1766	2328
	58	199	416	458						1176	257	1841	3129						1037	350	1764	2325
	208	1055	208	266						1176	257	1840	3129						1036	350	1764	2325
	53	181	122	55						1176	257	1840	3126						1036	350	1763	2324
	309	90	227	190						1175	257	1839	3125						1035	349	1762	2324
	1390	96	44	640						1174	257	1839	3121						1035	349	1762	2323
	2092	85	34	185						1173	257	1839	3120						1035	349	1760	2322
	153	75	90	116						1173	256	1838	3120						1034	347	1759	2321
	448	576	58	1460						1173	256	1836	3119						1034	347	1758	2315
	70	496	824	466						1169	256	1835	3118						1033	346	1758	2315
	367	692	1438	149						1168	256	1834	3115						1032	346	1756	2314
	261	522	216	296						1168	256	1832	3113						1031	344	1753	2313
	180	64	78	1948						1167	256	1832	3111						1031	344	1753	2311
	59	384	170	763						1166	256	1832	3111						1030	344	1753	2311
	329	65	303	120						1165	255	1831	3109						1030	344	1752	2309
	328	196	682	66						1165	255	1830	3108						1028	344	1751	2309
	120	57	212	139						1165	254	1830	3108						1028	343	1751	2307
	189	238	50	2292						1164	254	1830	3106						1026	342	1750	2306
	96	1278	38	120						1162	254	1829	3105						1025	342	1749	2306
	87	332	94	99						1162	254	1828	3105						1024	341	1749	2306
	305	842	196	536						1161	254	1827	3103						1024	341	1749	2305
	68	468	1416	710						1161	253	1826	3103						1024	340	1749	2305
	43	125	202	1877						1161	253	1824	3100						1023	340	1748	2305
	297	95	114	783						1161	253	1824	3099						1023	340	1746	2304
	367	339	594	195						1160	253	1823	3099						1023	340	1746	2303
	607	63	320	256						1159	252	1823	3098						1023	338	1745	2303
	145	193	102	230						1158	252	1823	3098						1022	338	1743	2302
	205	688	204	260						1157	251	1823	3097						1022	338	1742	2302
	320	170	548	280						1156	251	1822	3096						1021	338	1741	2301
	128	510	59	205						1155	250	1821	3095						1021	336	1739	2300
	355	159	65	146						1154	249	1820	3092						1021	336	1739	2298
	132	400	574	647						1151	249	1820	3091						1020	335	1739	2294
	50	756	199	2415						1151	248	1819	3090						1018	335	1739	2291
	867	114	406	1200						1151	248	1819	3089						1018	332	1738	2289
	383	408	146	116						1149	247	1818	3089						1018	332	1738	2288
	254	72	559	254						1149	247	1818	3085						1018	332	1737	2287
	142	200	186	57						1147	247	1818	3080						1017	331	1736	2285
	842	758	155	134						1147	246	1817	3079						1016	329	1736	2284
	74	234	122	324						1146	246	1816	3077						1016	329	1736	2283
	899	176	121	92						1145	246	1812	3077						1016	329	1734	2282
	67	436	548	112						1143	246	1812	3076						1016	328	1733	2280
	559	508	158	67						1143	245	1812	3076						1015	328	1731	2280
	60	1451	194	210						1143	244	1811	3074						1015	327	1730	2280
	118	90	346	766						1142	244	1810	3072						1014	326	1730	2280
	90	216	673	158						1142	243	1810	3072						1013	325	1728	2279
	378	292	401	117						1142	242	1810	3071						1013	325	1728	2279
	165	1853	272	750						1141	242	1809	3069						1013	324	1723	2278
	88	67	381	112						1141	242	1808	3069						1012	324	1722	2277
	206	1860	34	104						1141	242	1807	3068						1012	324	1722	2272
	166	64	592	83						1141	242	1807	3066						1011	323	1721	2271
	212	458	1596	106						1140	241	1807	3063						1010	322	1721	2271
	46	529	305	118						1139	241	1807	3063						1010	322	1721	2271
	238	45	43	39						1139	241	1807	3062						1010	322	1721	2269
	225	91	369	328						1138	240	1806	3057						1009	322	1721	2268
	1074	131	146	148						1137	240	1806	3056						1008	322	1720	2267
	225	1059	674	40						1136	240	1806	3054						1008	321	1720	2265
	112	493	125	2049						1135	239	1805	3051						1007	321	1717	2265
	704	476	68	358						1135	239	1804	3050						1006	321	1715	2263
	263	124	541	82						1135	239	1804	3049						1006	320	1715	2263
	212	64	197	1022						1134	239	1803	3048						1005	320	1715	2262
	61	65	1147	464						1134	238	1802	3046						1005	320	1712	2259
	175	90	256	146						1132	236	1802	3045						1005	320	1712	2259
	247	524	1720	396						1132	235	1802	3040						1004	319	1711	2258
	250	186	232	640						1130	235	1800	3039						1004	319	1710	2257
	242	633	308	73						1129	234	1799	3039						1004	319	1707	2255
	97	65	784	304						1129	234	1799	3037						1004	319	1707	2253
	363	192	480	208						1128	233	1799	3037						1001	318	1707	2252
	311	532	295	73						1127	232	1797	3036						999	318	1707	2251
	155	66	53	74						1127	230	1796	3034						999	317	1706	2251
	645	548	58	324						1126	229	1795	3033						997	317	1705	2249
	866	438	47	170						1125	229	1795	3033						997	316	1705	2249
	337	408	79	57						1125	228	1793	3033						997	316	1704	2249
	460	588	534	43						1124	228	1793	3033						996	316	1703	2247
	384	67	52	186						1124	227	1792	3032						996	315	1703	2247
	83	212	224	53						1122	227	1791	3031						995	315	1702	2246
	77	537	45	323						1122	226	1790	3031						994	314	1701	2245
	1842	105	211	3010						1122	225	1789	3027						994	314	1701	2245
	92	676	482	897						1121	225	1788	3025						994	313	1700	2243
	418	1395	1264	366						1121	225	1788	3024						993	313	1699	2243
	606	286	162	158						1120	225	1787	3022						992	313	1699	2242
	210	103	256	550						1118	225	1786	3022						991	313	1697	2241
	279	323	50	450						1115	223	1786	3021						991	312	1694	2240
	128	112	122	609						1114	222	1786	3021						990	312	1693	2239
	405	328	113	91						1112	222	1785	3019						990	312	1692	2238
	540	73	201	258						1112	221	1784	3017						989	311	1691	2237
	124	1411	49	354						1112	220	1784	3015						989	310	1691	2235
	252	67	49	485						1112	220	1782	3015						988	310	1691	2234
	334	55	113	756						1110	220	1781	3014						988	310	1689	2233
	70	137	3317	214						1110	220	1780	3013						986	310	1689	2230
	400	81	262	136						1109	220	1780	3013						985	309	1688	2229
	203	71	815	812						1109	219	1780	3012						985	309	1688	2225
	51	66	51	74						1109	219	1780	3012						985	308	1688	2222
	58	60	160	73						1108	216	1780	3012						983	307	1686	2220
	141	58	918	416						1108	216	1779	3012						983	307	1683	2218
	87	902	69	759						1108	215	1778	3011						983	307	1682	2218
	124	166	742	43						1107	214	1778	3010						982	305	1682	2218
	61	376	266	1629						1107	214	1778	3010						981	305	1679	2217
	147	72	741	100						1107	214	1778	3009						981	305	1677	2216
	128	1728	66	104						1106	213	1778	3009						979	303	1677	2216
	314	368	596	164						1105	213	1777	3009						978	302	1675	2215
	150	219	255	102						1105	213	1777	3009						978	301	1675	2215
	394	67	66	192						1104	212	1777	3009						978	301	1675	2210
	205	532	132	263						1102	211	1776	3009						978	301	1674	2209
	342	454	62	174						1102	211	1776	3008						977	300	1672	2208
	411	62	208	918						1101	211	1776	3007						976	300	1672	2206
	62	312	507	36						1101	211	1775	3006						976	299	1672	2206
	148	82	205	463						1098	211	1775	3006						975	298	1672	2204
	151	46	125	302						1098	210	1774	3005						975	298	1672	2203
	55	152	836	62						1098	210	1773	3003						975	296	1672	2202
	265	150	646	98						1098	209	1772	3003						974	296	1666	2201
	100	332	536	592						1097	208	1771	3002						973	296	1664	2200
	234	301	2331	152						1097	208	1771	3000						973	296	1663	2198
	252	57	50	231						1097	208	1769	3000						973	295	1663	2197
	138	478	80	130						1096	208	1769	2999						972	295	1660	2196
	144	59	354	1192						1095	208	1767	2998						971	295	1660	2194
	68	1497	245	249						1095	208	1766	2997						971	295	1657	2193
	83	218	490	409						1095	207	1765	2997						970	294	1657	2192
	162	141	336	113						1095	207	1762	2991						970	294	1656	2192
	183	618	136	528						1094	207	1761	2989						969	293	1656	2191
	56	85	170	52						1092	206	1760	2989						968	293	1656	2190
	61	134	698	512						1092	206	1760	2989						968	292	1656	2190
	53	202	206	515						1092	206	1760	2988						968	292	1654	2188
	66	105	450	64						1092	206	1759	2984						968	292	1654	2187
	132	67	750	358						1091	204	1759	2983						968	291	1654	2186
	137	217	404	59						1091	204	1759	2982						967	291	1653	2185
	518	41	2678	52						1090	203	1759	2979						967	290	1652	2185
	98	882	2507	344						1090	203	1759	2979						967	290	1651	2184
	54	136	588	596						1090	202	1758	2979						966	290	1650	2183
	188	75	376	180						1090	201	1756	2975						964	290	1649	2180
	352	75	53	47						1089	201	1756	2974						964	288	1648	2178
	176	77	630	59						1089	201	1756	2974						963	288	1647	2177
	1589	54	206	568						1088	201	1755	2973						963	287	1647	2175
	210	67	535	44						1088	201	1754	2971						963	287	1645	2174
	278	268	1086	356						1088	201	1754	2971						962	287	1645	2172
	51	494	1790	162						1087	201	1752	2967						959	286	1643	2172
	53	88	59	102						1086	200	1751	2966						959	286	1642	2171
	308	72	1180	332						1086	199	1751	2962						959	286	1639	2170
	49	630	908	47						1086	199	1751	2962						958	286	1639	2168
	278	144	67	54						1085	199	1750	2960						957	286	1637	2168
	77	72	571	190						1085	199	1749	2958						956	285	1637	2168
	200	137	171	146						1085	199	1749	2958						956	285	1635	2167
	234	136	370	316						1084	199	1747	2956						955	285	1635	2166
	235	72	325	264						1084	198	1747	2956						955	284	1634	2164
	100	63	232	364						1084	198	1746	2955						955	284	1633	2160
	438	87	1089	61						1084	198	1746	2955						954	284	1633	2159
	71	175	57	1140						1083	197	1745	2954						954	284	1632	2159
	93	77	193	196						1082	197	1744	2953						954	283	1631	2156
	314	64	62	156						1081	197	1744	2952						953	283	1630	2155
	428	178	61	222						1081	197	1742	2950						953	282	1629	2154
	82	92	57	164						1080	196	1742	2950						953	282	1629	2154
	137	63	82	293						1079	196	1741	2950						953	282	1628	2154
	62	253	75	235						1079	195	1740	2947						952	281	1628	2151
	103	63	706	77						1079	195	1740	2945						952	280	1627	2150
	133	68	123	450						1078	195	1739	2944						949	280	1626	2148
	232	2696	418	133						1078	194	1738	2943						949	280	1625	2148
	411	150	540	121						1078	194	1737	2942						949	280	1624	2147
	913	546	313	240						1077	194	1734	2942						949	280	1624	2146
	50	1589	1040	92						1075	194	1734	2941						948	280	1623	2146
	120	872	192	567						1075	193	1732	2941						948	280	1623	2145
	47	344	412	348						1074	193	1731	2940						947	279	1622	2144
	65	88	144	84						1074	193	1731	2938						947	278	1622	2144
	40	466	78	598						1074	193	1731	2937						946	277	1622	2141
	360	796	286	422						1073	193	1731	2936						946	277	1621	2141
	47	83	84	142						1072	192	1730	2935						945	277	1621	2141
	491	380	936	272						1071	192	1730	2934						943	277	1620	2139
	67	1848	59	54						1068	192	1729	2934						943	276	1619	2138
	608	188	223	1072						1068	191	1729	2933						943	276	1618	2137
	44	60	621	2149						1068	191	1729	2930						942	276	1617	2137
	94	91	194	370						1066	191	1728	2930						942	276	1616	2135
	128	1458	472	306						1065	190	1728	2929						941	276	1616	2134
	85	619	124	990						1064	190	1728	2929						941	276	1611	2134
	140	2335	336	96						1064	190	1728	2928						940	276	1610	2133
	140	4826	184	46						1063	189	1728	2928						940	274	1610	2132
	269	700	870	58						1062	189	1726	2926						940	274	1610	2131
	344	96	593	70						1060	189	1726	2925						939	273	1609	2130
	83	595	214	542						1060	189	1726	2925						939	273	1608	2129
	51	78	223	2307						1060	188	1724	2923						938	272	1607	2129
	47	498	47	594						1058	188	1724	2923						937	272	1606	2128
[truncated: 9,140 more rows]

## Sheet: F2D
Figure 2D. Telomere clustering decreases in TERRA knockdown cells (sgTER_1C6, sgTER_1C21).
	Rep 1 Representative data									Rep 2									Rep 3
median	1519	1395	1962	1976					median	6836	7251	7838	8122					median	5780	7339	7719	7616
	sgTER_1C6	sgTER_1C21	sgSense	sgλ2						sgTER_1C6	sgTER_1C21	sgSense	sgλ2						sgTER_1C6	sgTER_1C21	sgSense	sgλ2
	7284	7624	8242	5686						26720	35270	27864	22998						23351	24498	26109	23237
	6245	6700	7230	5649						25542	23023	27687	22706						22742	23074	25827	22935
	5569	6065	7096	5280						23981	22927	27150	21984						22223	22744	25687	22004
	5434	5934	6627	5085						22026	21971	25706	21836						21690	21859	25453	21974
	5191	5784	6569	5021						21520	21744	24564	21655						19648	20951	24456	21931
	5111	5746	6529	4717						20674	21038	23714	19760						18494	18904	23887	21365
	5077	5231	6039	4674						20590	19363	22831	19195						18386	17314	23878	20478
	4894	5226	5974	4638						18597	18456	22822	19148						16617	17293	23805	20333
	4808	5167	5797	4622						18573	16960	22645	18975						16492	17195	23616	20176
	4541	5048	5754	4520						18503	16268	22578	18669						15944	16790	23361	18576
	4476	4923	5748	4468		Column B	sgλ2	sgλ2		18284	15653	22403	18072		Column B	sgλ2	sgλ2		15366	16308	23307	18227		Column B	sgλ2	sgλ2
	4420	4826	5727	4436		vs.	vs.	vs.		17332	15111	22107	18030		vs.	vs.	vs.		15093	15508	22908	18094		vs.	vs.	vs.
	4337	4771	5600	4333		Column A	sgTER_1C6	sgTER_1C21		17330	13984	21773	17609		Column A	sgTER_1C6	sgTER_1C21		14934	13907	22841	17984		Column A	sgTER_1C6	sgTER_1C21
	4325	4402	5273	4314						16753	13935	21394	17317						14534	13292	22676	17698
	4321	4348	5075	4181		Mann Whitney test				16690	13856	20981	17198		Mann Whitney test				14257	12743	22639	17149		Mann Whitney test
	4131	4269	4931	4101		P value	<0.0001	<0.0001		16286	13796	19490	17032		P value	<0.0001	<0.0001		13992	12628	22472	17115		P value	<0.0001	0.04
	4104	4232	4790	4094		Exact or approximate P value?	Approximate	Approximate		15309	13295	18783	16960		Exact or approximate P value?	Approximate	Approximate		13673	12454	22393	16915		Exact or approximate P value?	Approximate	Approximate
	4082	4126	4626	4076		P value summary	****	****		15202	13278	18445	16887		P value summary	****	****		13394	12156	22389	16835		P value summary	****	*
	4006	4072	4580	4069		Significantly different (P < 0.05)?	Yes	Yes		15103	12690	18139	16869		Significantly different (P < 0.05)?	Yes	Yes		13330	11794	22067	16808		Significantly different (P < 0.05)?	Yes	Yes
	3957	4022	4569	4028		One- or two-tailed P value?	Two-tailed	Two-tailed		15074	12428	18064	16134		One- or two-tailed P value?	Two-tailed	Two-tailed		13263	11055	21751	16557		One- or two-tailed P value?	Two-tailed	Two-tailed
	3927	3670	4557	4014		Sum of ranks in column A,B	202655 , 363925	133174 , 339705		15008	12261	17959	15897		Sum of ranks in column A,B	65288 , 180062	33042 , 145461		13017	10592	21734	15892		Sum of ranks in column A,B	52894 , 119098	21546 , 80381
	3860	3480	4512	4005		Mann-Whitney U	73877	46854		14748	12252	17846	15729		Mann-Whitney U	36608	23726		12640	10475	21724	15585		Mann-Whitney U	23733	15875
	3854	3445	4509	3968						14207	12154	17660	15665						12561	10304	20979	15439
	3788	3274	4490	3959		Difference between medians				13758	12039	17349	15596		Difference between medians				12366	10165	20504	15131		Difference between medians
	3740	3264	4483	3925		Median of column A	1519, n=507	1395, n=415		13135	11644	15874	15385		Median of column A	6836, n=239	7251, n=136		12266	9952	19847	14714		Median of column A	5780, n=241	7339, n=106
	3683	3241	4395	3845		Median of column B	1976, n=557	1976, n=557		13052	11451	15838	15349		Median of column B	8122, n=461	8122, n=461		12192	9874	19474	14674		Median of column B	7616, n=345	7616, n=345
	3592	3061	4239	3839		Difference: Actual	457	581		12836	11415	15824	15334		Difference: Actual	1286	871		12117	9822	18918	14370		Difference: Actual	1836	277
	3589	3046	4184	3836		Difference: Hodges-Lehmann	451	606		12804	11232	15522	14929		Difference: Hodges-Lehmann	1260	1263		12057	9690	18907	14305		Difference: Hodges-Lehmann	1777	535
	3555	3034	4063	3819						12749	10990	15501	14857						11986	9650	18834	14299
	3533	2975	4063	3816						12734	10756	15376	14714						11860	9634	18681	14029
	3506	2953	4049	3814						12698	10633	14502	14626						11794	9574	18514	13994
	3473	2944	4026	3780						12539	10300	14256	14589						11767	9436	18433	13756
	3430	2887	3966	3690						12325	10245	14099	14481						11367	9090	18172	13750
	3426	2861	3917	3679						12312	10175	13863	14387						11323	8928	18139	13641
	3362	2860	3819	3666						12108	10129	13689	14205						11228	8792	17962	13629
	3314	2846	3800	3626						12054	10083	13559	14198						11014	8760	17618	13625
	3286	2785	3789	3625						11905	10000	13423	14175						10871	8733	17611	13572
	3283	2776	3772	3583						11597	9993	13095	14137						10773	8710	17472	13348
	3237	2771	3768	3528						11534	9625	13037	13688						10719	8686	17163	13328
	3234	2696	3752	3520						11455	9376	12965	13634						10647	8555	16711	13303
	3199	2678	3708	3514						11408	9076	12956	13611						10640	8543	16313	12983
	3156	2648	3661	3497						11191	9029	12943	13503						10518	8349	16303	12775
	3073	2636	3642	3473						11186	8997	12913	13494						10511	8209	16172	12354
	3051	2617	3635	3471						11164	8963	12830	13485						10292	8162	15956	12335
	3043	2581	3584	3456						11042	8890	12764	13423						10191	8150	15832	12305
	3038	2571	3556	3450						10807	8878	12672	13421						10076	7901	15794	12228
	3013	2569	3508	3414						10767	8841	12476	13332						9925	7790	15691	12179
	3008	2557	3504	3410						10519	8812	12357	13308						9738	7645	15625	12173
	2948	2521	3469	3409						10279	8807	12292	13265						9199	7630	15444	12085
	2907	2502	3464	3381						10111	8759	12219	13176						9172	7565	15003	11837
	2875	2493	3460	3374						10068	8704	12217	12976						9104	7525	14974	11797
	2846	2464	3458	3358						10050	8612	12199	12975						9054	7514	14717	11733
	2840	2462	3455	3337						10042	8539	12162	12861						8929	7404	14690	11494
	2818	2458	3443	3335						10040	8515	12134	12853						8853	7274	14358	11380
	2776	2452	3426	3319						9865	8447	12079	12810						8743	7233	13903	11333
	2769	2439	3317	3293						9784	8420	12050	12777						8720	7191	13773	11285
	2715	2405	3281	3255						9669	8382	12027	12763						8666	7162	13572	11259
	2706	2389	3275	3254						9661	8347	12004	12756						8641	7107	13340	11258
	2705	2388	3274	3221						9563	8323	11954	12741						8603	7100	13230	11186
	2684	2384	3251	3211						9515	8155	11874	12739						8525	7014	13190	11118
	2677	2335	3246	3207						9450	7960	11852	12646						8505	6659	13172	10982
	2659	2332	3242	3206						9435	7905	11829	12548						8379	6655	13018	10919
	2650	2325	3217	3150						9380	7867	11703	12463						8328	6629	13003	10856
	2648	2323	3217	3119						9371	7827	11631	12448						8297	6620	12766	10825
	2633	2301	3191	3117						9322	7825	11539	12426						8219	6610	12489	10770
	2625	2280	3167	3116						9277	7791	11538	12414						8020	6552	12393	10743
	2598	2266	3153	3112						9248	7605	11426	12264						8001	6454	12271	10741
	2592	2253	3129	3099						9242	7298	11285	12146						7991	6401	12252	10690
	2574	2246	3111	3097						9220	7204	11253	12142						7953	6387	12243	10616
	2546	2244	3066	3095						9182	7197	11237	12110						7901	6351	12215	10587
	2540	2235	3064	3093						9082	7172	11179	11998						7888	6323	12079	10578
	2523	2190	3061	3084						8885	7105	11100	11994						7880	6259	12033	10390
	2510	2169	3013	3083						8817	7079	10970	11957						7869	6257	11992	10259
	2510	2159	3010	3082						8552	6865	10889	11924						7806	6254	11969	10254
	2495	2155	3001	3065						8510	6626	10875	11892						7776	6242	11941	10204
	2485	2148	3001	3056						8465	6445	10873	11863						7763	6078	11890	10110
	2484	2136	2993	3031						8327	6362	10854	11851						7758	6060	11883	9984
	2482	2097	2974	3029						8315	6358	10844	11820						7749	6024	11880	9981
	2458	2088	2969	3019						8250	6200	10760	11779						7572	5995	11831	9939
	2451	2075	2952	3012						8215	6184	10725	11742						7522	5671	11749	9834
	2449	2072	2951	3010						8127	6150	10493	11740						7443	5645	11725	9832
	2438	2057	2948	2978						8099	6113	10474	11586						7285	5633	11694	9714
	2432	2012	2922	2971						8054	6079	10472	11582						7267	5578	11623	9684
	2431	1993	2917	2968						8051	6051	10420	11495						7182	5574	11506	9628
	2431	1990	2881	2964						7933	6028	10417	11465						7116	5540	11496	9621
	2375	1966	2843	2933						7928	6027	10384	11448						7060	5485	11134	9603
	2370	1952	2830	2931						7914	6026	10381	11429						7056	5427	11099	9598
	2353	1945	2826	2914						7882	6003	10365	11387						7027	5379	10977	9570
	2348	1941	2813	2912						7814	5843	10328	11379						6994	5297	10903	9554
	2342	1923	2809	2895						7798	5803	10251	11292						6878	5296	10878	9490
	2336	1905	2785	2892						7758	5802	10232	11272						6794	5237	10866	9482
	2317	1904	2776	2891						7740	5790	10036	11160						6640	5192	10745	9468
	2315	1899	2776	2880						7710	5787	10017	11159						6598	5181	10742	9468
	2312	1881	2770	2879						7628	5695	9995	11149						6518	5176	10725	9440
	2306	1877	2767	2873						7591	5667	9949	11134						6503	5176	10694	9422
	2299	1876	2759	2851						7582	5658	9933	11132						6443	5671	10681	9420
	2295	1860	2748	2833						7535	5649	9914	11071						6430	5645	10549	9411
	2295	1853	2747	2828						7518	5632	9878	11020						6420	5633	10541	9305
	2290	1848	2744	2826						7461	5530	9855	11018						6331	5578	10522	9270
	2264	1840	2731	2815						7368	5527	9798	10931						6318	5574	10286	9218
	2260	1824	2725	2795						7351	5514	9773	10845						6316	5540	10278	9203
	2244	1817	2720	2793						7335	5467	9771	10825						6303	5485	10244	9137
	2209	1807	2712	2793						7304	5429	9713	10821						6269	5427	10211	9118
	2194	1788	2698	2783						7233	5400	9708	10699						6252	5379	10106	9069
	2188	1772	2678	2780						7211	5366	9669	10631						6244	5371	10063	9050
	2173	1771	2669	2763						7170	5320	9645	10604						6232	5297	9837	9046
	2167	1769	2664	2759						7130	5289	9610	10554						6192		9815	8983
	2166	1750	2640	2754						7092	5266	9569	10546						6191		9744	8929
	2158	1746	2626	2753						7030	5265	9557	10529						6173		9687	8920
	2152	1743	2620	2742						7010	5238	9495	10492						6164		9651	8913
	2103	1739	2618	2739						7005	5237	9337	10467						6119		9635	8883
	2097	1735	2615	2734						6983	5232	9315	10453						6116		9541	8858
	2092	1732	2610	2729						6969	5188	9313	10394						6096		9410	8831
	2086	1732	2608	2709						6944	5153	9264	10318						6086		9369	8774
	2084	1730	2607	2700						6932	5147	9208	10276						6056		9318	8756
	2082	1728	2600	2694						6917	5147	9207	10239						5966		9304	8750
	2066	1724	2592	2681						6895	5094	9205	10234						5896		9302	8733
	2064	1724	2592	2681						6876	5073	9196	10195						5820		9266	8725
	2053	1718	2586	2679						6863	5072	9092	10189						5808		9248	8718
	2053	1714	2580	2675						6836	5000	9078	10188						5798		9238	8702
	2051	1708	2571	2675						6785	4921	9077	10016						5780		9227	8632
	2047	1702	2563	2669						6749	4905	9047	9966						5753		9203	8625
	2046	1702	2556	2663						6734	5147	8993	9954						5731		8921	8620
	2040	1700	2546	2652						6715	5094	8946	9946						5708		8919	8600
	2036	1697	2533	2646						6693	5073	8912	9891						5671		8871	8566
	2033	1689	2528	2626						6687	5072	8886	9888						5660		8822	8558
	2029	1686	2521	2625						6667	5000	8824	9847						5648		8814	8554
	2026	1684	2521	2622						6638	4921	8798	9824						5643		8791	8551
	2026	1682	2519	2615						6634	4905	8720	9808						5628		8705	8549
	2024	1673	2507	2601						6610	4899	8641	9779						5574		8593	8538
	2016	1672	2493	2598						6545	4867	8631	9777						5565		8585	8509
	2004	1670	2492	2589						6505	4822	8618	9770						5555		8568	8506
	1999	1660	2469	2576						6470	4798	8571	9687						5552		8550	8413
	1995	1659	2465	2571						6408	4770	8567	9668						5536		8537	8382
	1994	1652	2462	2555						6402	4751	8450	9597						5480		8532	8345
	1986	1650	2461	2547						6363	4729	8426	9577						5416		8520	8323
	1985	1648	2459	2541						6362		8318	9556						5400		8517	8296
	1971	1619	2439	2540						6360		8304	9554						5385		8496	8277
	1933	1616	2438	2529						6354		8236	9541						5365		8479	8244
	1931	1615	2436	2516						6293		8228	9518						5352		8455	8215
	1924	1611	2432	2516						6280		8193	9495						5330		8382	8205
	1916	1610	2423	2514						6196		8161	9492						5306		8333	8175
	1916	1597	2419	2502						6184		8145	9481						5291		8330	8173
	1912	1589	2419	2488						6159		8142	9466						5238		8315	8153
	1908	1588	2418	2483						6158		8115	9464						5220		8299	8147
	1895	1582	2412	2478						6151		8039	9461						5204		8288	8116
	1890	1580	2399	2475						6148		8009	9458						5194		8189	8115
	1884	1579	2389	2474						6120		7968	9450						5189		8181	8110
	1881	1576	2389	2469						6084		7967	9430						5167		8180	8059
	1878	1574	2388	2469						6064		7946	9429						5164		8175	7993
	1876	1573	2376	2455						6032		7944	9427						5159		8162	7986
	1873	1572	2367	2451						6022		7930	9396						5123		8126	7951
	1873	1572	2364	2447						6017		7917	9394						5101		8045	7945
	1863	1569	2363	2445						6004		7900	9389						5101		8010	7899
	1862	1562	2361	2444						5995		7892	9366						5098		7950	7898
	1861	1561	2359	2442						5981		7881	9361						5095		7895	7890
	1859	1551	2351	2441						5970		7865	9359						5048		7832	7889
	1857	1551	2344	2439						5964		7838	9355						4998		7776	7855
	1856	1546	2343	2437						5955		7784	9349						4990		7771	7846
	1852	1541	2339	2420						5945		7779	9315						4979		7736	7822
	1852	1538	2338	2417						5937		7745	9272						4956		7719	7815
	1850	1532	2333	2415						5926		7722	9265						4956		7718	7813
	1849	1518	2331	2415						5903		7714	9200						4942		7693	7809
	1844	1514	2328	2414						5892		7705	9182						4939		7676	7710
	1842	1508	2327	2414						5888		7684	9149						4937		7653	7663
	1842	1506	2323	2412						5873		7637	9120						4937		7626	7661
	1842	1505	2322	2405						5860		7584	9071						4937		7583	7649
	1841	1497	2316	2396						5826		7541	9066						4928		7557	7643
	1838	1497	2307	2387						5826		7529	9052						4912		7504	7640
	1838	1486	2306	2386						5816		7509	9047						4890		7499	7639
	1820	1484	2306	2384						5794		7474	9014						4869		7482	7633
	1820	1482	2306	2383						5791		7473	8986						4865		7481	7631
	1820	1479	2306	2366						5784		7448	8949						4864		7449	7616
	1811	1473	2305	2360						5778		7423	8936						4864		7442	7611
	1809	1472	2299	2356						5777		7415	8910						4836		7421	7602
	1801	1470	2297	2350						5739		7408	8868						4836		7395	7602
	1801	1468	2287	2350						5729		7406	8853						4832		7392	7546
	1799	1465	2280	2334						5716		7388	8823						4822		7368	7546
	1797	1462	2279	2327						5715		7303	8813						4819		7323	7518
	1792	1462	2278	2326						5697		7297	8807						4796		7320	7517
	1777	1458	2278	2322						5683		7274	8796						4786		7286	7514
	1776	1454	2277	2319						5680		7214	8773						4769		7279	7494
	1773	1454	2276	2313						5661		7201	8748						4734		7233	7479
	1769	1453	2271	2311						5649		7199	8732						4706		7224	7471
	1764	1451	2270	2309						5649		7193	8720						4699		7194	7446
	1760	1450	2268	2308						5643		7192	8701						4680		7192	7441
	1756	1449	2264	2307						5633		7188	8686						4680		7192	7431
	1754	1441	2261	2292						5625		7141	8677						4673		7163	7419
	1752	1440	2259	2290						5621		7124	8670						4646		7147	7413
	1751	1433	2258	2290						5613		7109	8661						4622		7135	7402
	1739	1430	2255	2280						5596		7018	8658						4617		7084	7388
	1736	1429	2253	2277						5586		6915	8629						4614		7062	7381
	1728	1428	2250	2273						5584		6913	8625						4608		7023	7375
	1723	1426	2246	2271						5573		6911	8619						4592		7007	7362
	1717	1424	2235	2269						5564		6880	8605						4580		6997	7344
	1714	1424	2234	2267						5553		6844	8578						4576		6993	7343
	1711	1416	2234	2264						5543		6810	8549						4566		6959	7314
	1700	1413	2228	2253						5518		6804	8527						4552		6945	7312
	1700	1413	2226	2249						5501		6787	8524						4548		6942	7303
	1698	1411	2222	2246						5481		6772	8515						4546		6938	7284
	1697	1411	2219	2240						5469		6764	8507						4543		6932	7283
	1696	1407	2213	2240						5468		6757	8459						4533		6888	7280
	1694	1406	2213	2235						5456		6714	8458						4495		6879	7272
	1694	1406	2213	2228						5455		6698	8455						4462		6831	7240
	1693	1404	2212	2221						5434		6673	8448						4462		6812	7228
	1682	1403	2212	2215						5421		6667	8443						4461		6743	7226
	1678	1396	2212	2210						5414		6666	8427						4457		6742	7220
	1676	1395	2203	2201						5399		6658	8417						4455		6727	7214
	1675	1389	2203	2195						5383		6638	8403						4452		6720	7210
	1671	1388	2202	2188						5369		6588	8385						4437		6716	7201
	1665	1379	2202	2182						5356		6573	8380						4436		6685	7183
	1660	1378	2188	2178						5352		6570	8364						4433		6683	7177
	1656	1373	2185	2169						5344		6542	8316						4427		6674	7175
	1655	1373	2185	2168						5339		6533	8304						4417		6628	7172
	1640	1368	2183	2166						5326		6533	8296						4415		6626	7150
	1638	1360	2181	2164						5325		6520	8287						4405		6602	7110
	1634	1359	2181	2152						5316		6516	8271						4394		6575	7108
	1632	1359	2178	2149						5304		6516	8230						4394		6530	7094
	1630	1354	2167	2145						5295		6475	8226						4341		6528	7069
	1621	1353	2160	2145						5270		6457	8223						4339		6510	7058
	1620	1352	2158	2144						5267		6406	8212						4338		6464	7055
	1619	1350	2157	2137						5265		6369	8184						4335		6452	7045
	1610	1350	2155	2132						5257		6351	8172						4334		6446	7043
	1608	1342	2150	2131						5238		6346	8165						4327		6414	7022
	1603	1342	2146	2128						5229		6337	8156						4317		6408	7019
	1598	1334	2145	2118						5210		6328	8149						4315		6394	7017
	1597	1328	2140	2117						5204		6322	8148						4299		6367	7017
	1594	1323	2125	2116						5178		6298	8144						4286		6354	6981
	1592	1322	2124	2110						5176		6274	8126						4277		6335	6945
	1591	1318	2122	2110						5135		6267	8125						4273		6297	6942
	1589	1317	2119	2103						5134		6264	8122						4271		6297	6924
	1589	1316	2117	2092						5129		6215	8063						4271		6288	6915
	1584	1315	2116	2090						5123		6215	8060						4259		6285	6912
	1581	1314	2115	2087						5118		6210	8059						4251		6278	6885
	1580	1310	2113	2083						5104		6210	8002						4249		6241	6872
	1578	1308	2112	2081						5104		6176	7977						4235		6240	6868
	1577	1307	2112	2078						5095		6167	7977						4225		6239	6857
	1576	1305	2111	2076						5091		6147	7949						4225		6232	6841
	1572	1300	2107	2074						5086		6144	7930						4219		6192	6828
	1561	1296	2099	2063								6129	7926						4215		6166	6826
	1559	1295	2098	2062								6124	7923						4204		6164	6821
	1552	1295	2095	2057								6119	7922								6159	6809
	1548	1289	2095	2052								6091	7893								6133	6786
	1546	1286	2090	2050								6090	7888								6105	6777
	1541	1286	2088	2049								6083	7886								6089	6765
	1531	1282	2087	2047								6075	7885								6064	6727
	1530	1280	2085	2047								6063	7880								6063	6724
	1530	1279	2077	2044								6063	7862								6059	6723
	1530	1278	2063	2044								6053	7859								6058	6685
	1530	1278	2058	2043								6041	7859								6051	6683
	1524	1278	2054	2042								6033	7852								6015	6657
	1520	1277	2053	2041								5996	7839								6011	6653
	1520	1276	2049	2041								5983	7824								6009	6651
	1519	1274	2045	2033								5962	7823								6008	6648
	1518	1270	2044	2028								5948	7820								6004	6643
	1514	1270	2042	2026								5936	7818								6001	6619
	1514	1266	2042	2025								5931	7799								5991	6605
	1510	1263	2039	2021								5925	7762								5985	6596
	1508	1255	2039	2014								5924	7760								5977	6589
	1508	1254	2034	2013								5897	7725								5972	6586
	1508	1250	2032	2010								5896	7717								5964	6569
	1493	1249	2028	2010								5880	7701								5955	6568
	1491	1246	2023	2009								5867	7695								5954	6560
	1490	1240	2022	2000								5848	7691								5929	6560
	1489	1237	2019	1999								5835	7684								5905	6555
	1482	1237	2004	1998								5806	7669								5904	6551
	1481	1234	1999	1997								5804	7662								5900	6534
	1480	1232	1994	1996								5803	7643								5892	6533
	1479	1228	1993	1992								5784	7630								5885	6525
	1479	1225	1993	1992								5771	7621								5836	6522
	1474	1224	1987	1991								5765	7614								5833	6517
	1473	1224	1980	1989								5752	7603								5830	6481
	1472	1216	1976	1988								5751	7594								5823	6473
	1469	1216	1973	1985								5734	7581								5817	6473
	1468	1208	1971	1982								5730	7576								5814	6462
	1468	1207	1962	1980								5721	7571								5804	6445
	1467	1205	1960	1980								5718	7564								5761	6417
	1466	1199	1958	1976								5709	7559								5755	6410
	1464	1197	1954	1976								5705	7547								5730	6410
	1462	1195	1952	1975								5697	7545								5700	6406
	1460	1192	1949	1968								5687	7538								5696	6398
	1452	1190	1947	1967								5653	7537								5679	6397
	1451	1190	1946	1967								5650	7528								5668	6396
	1445	1189	1945	1967								5638	7504								5654	6378
	1443	1188	1944	1963								5632	7499								5641	6366
	1443	1179	1942	1960								5624	7490								5602	6366
	1439	1176	1940	1958								5611	7480								5579	6356
	1436	1174	1938	1957								5611	7473								5571	6356
	1435	1173	1935	1953								5597	7472								5567	6350
	1434	1164	1931	1948								5589	7468								5567	6337
	1433	1162	1930	1946								5589	7461								5560	6335
	1432	1162	1929	1945								5578	7447								5555	6333
	1431	1155	1929	1945								5576	7441								5548	6310
	1430	1155	1927	1945								5572	7418								5533	6308
	1428	1150	1925	1944								5554	7415								5530	6306
	1427	1137	1920	1940								5537	7415								5522	6299
	1425	1127	1920	1939								5530	7413								5515	6294
	1423	1127	1916	1938								5513	7388								5505	6275
	1423	1126	1914	1937								5511	7385								5502	6273
	1421	1125	1911	1932								5506	7377								5500	6249
	1420	1125	1910	1932								5504	7373								5499	6242
	1420	1124	1909	1928								5501	7358								5495	6240
	1414	1123	1907	1926								5501	7357								5485	6235
	1413	1123	1907	1922								5487	7356								5480	6205
	1410	1116	1904	1921								5481	7346								5471	6204
	1406	1115	1901	1920								5475	7342								5456	6204
	1406	1115	1895	1919								5468	7339								5446	6202
	1402	1114	1889	1918								5461	7338								5424	6199
	1402	1113	1888	1916								5446	7336								5423	6196
	1401	1111	1885	1915								5441	7312								5415	6180
	1401	1107	1883	1915								5441	7310								5403	6179
	1400	1105	1883	1910								5405	7309								5401	6172
	1399	1104	1881	1910								5395	7292								5398	6167
	1398	1104	1879	1903								5375	7272								5398	6166
	1396	1102	1878	1900								5370	7271								5396	6148
	1392	1102	1878	1895									7267								5396	6144
	1392	1100	1868	1889									7266								5394	6143
	1390	1100	1868	1888									7263								5379	6135
	1390	1099	1868	1885									7262								5373	6127
	1389	1097	1865	1884									7253								5372	6112
	1387	1096	1864	1884									7250								5368	6111
	1381	1088	1863	1883									7239									6109
	1379	1086	1862	1879									7238									6103
	1376	1084	1862	1879									7233									6097
	1375	1082	1860	1878									7233									6094
	1375	1082	1858	1877									7232									6082
	1374	1081	1852	1874									7231									6072
	1372	1080	1848	1873									7230									6069
	1372	1079	1846	1872									7228									6067
	1371	1079	1844	1872									7226									6036
	1367	1078	1842	1868									7222									6022
	1367	1076	1842	1865									7206									6015
	1366	1076	1840	1863									7191									6007
	1364	1069	1840	1862									7190									5985
	1364	1069	1839	1862									7175									5975
	1361	1066	1838	1859									7173									5972
	1360	1064	1837	1859									7172									5967
	1359	1061	1837	1857									7169									5964
	1353	1059	1836	1854									7163									5959
	1350	1058	1834	1853									7152									5953
	1348	1057	1833	1851									7147									5952
	1348	1057	1832	1850									7138									5950
	1347	1055	1832	1849									7135									5945
	1346	1054	1831	1848									7109									5928
	1342	1052	1830	1848									7101									5926
	1337	1052	1829	1846									7099
	1336	1052	1824	1843									7098
	1330	1047	1823	1842									7096
	1330	1044	1823	1838									7086
	1328	1043	1821	1835									7080
	1328	1043	1818	1834									7080
	1327	1032	1817	1834									7070
	1325	1032	1817	1829									7052
	1324	1032	1815	1829									7052
	1324	1026	1814	1828									7042
	1322	1026	1814	1826									7033
	1318	1025	1812	1825									7023
	1316	1024	1812	1823									7015
	1315	1022	1811	1823									7013
	1314	1022	1809	1823									7009
	1312	1020	1800	1821									7008
	1309	1020	1799	1818									7004
	1309	1020	1799	1816									6981
	1308	1018	1798	1812									6955
	1308	1018	1795	1811									6953
	1307	1016	1795	1810									6951
	1303	1015	1793	1810									6949
	1303	1013	1790	1809									6945
	1303	1012	1788	1809									6925
	1298	1012	1788	1805									6907
	1294	1011	1786	1802									6893
	1293	1008	1784	1798									6882
	1292	1006	1782	1798									6879
	1292	1006	1778	1797									6870
	1292	1002	1772	1794									6849
	1291	1000	1770	1793									6845
	1290	996	1770	1793									6827
	1290	996	1768	1792									6819
	1288	996	1768	1789									6810
	1285	995	1767	1788									6807
	1284	993	1765	1782									6805
	1282	992	1761	1779									6803
	1282	990	1760	1776									6801
	1281	989	1759	1775									6784
	1277	988	1759	1775									6784
	1275	987	1758	1774									6783
	1273	986	1757	1774									6773
	1270	984	1756	1765									6771
	1266	984	1755	1762									6762
	1262	982	1755	1758									6760
	1262	982	1752	1758									6758
	1261	980	1751	1758									6746
	1260	978	1746	1758									6742
	1259	977	1745	1756									6729
	1259	974	1744	1754									6728
	1259	973	1741	1752									6725
	1253	972	1739	1752									6720
	1250	971	1738	1749									6718
	1248	971	1737	1748									6712
	1248	970	1737	1745									6704
	1245	970	1735	1744									6702
	1245	968	1731	1743									6701
	1245	966	1730	1742									6697
	1244	966	1721	1741									6687
	1244	966	1720	1741									6682
	1244	965	1720	1740									6676
	1238	964	1720	1739									6670
	1236	964	1720	1738									6665
	1228	962	1717	1738									6658
	1223	961	1716	1736									6652
	1220	960	1713	1735									6638
	1218	960	1711	1735									6632
	1218	959	1709	1731									6619
	1218	956	1708	1729									6617
	1216	955	1707	1728									6598
	1215		1707	1726									6596
	1214		1703	1724									6589
	1209		1698	1722									6588
	1202		1696	1722									6578
	1202		1693	1722									6576
	1202		1690	1718									6570
	1198		1690	1718									6562
	1197		1687	1716									6560
	1196		1683	1714									6558
	1193		1680	1713									6550
	1190		1680	1712									6550
	1188		1679	1711									6548
	1187		1679	1711									6547
	1184		1676	1708									6539
	1184		1676	1708									6537
	1183		1676	1700									6533
	1181		1674	1697									6525
	1181		1670	1696									6518
	1181		1670	1694									6510
	1176		1669	1693									6506
	1175		1667	1693									6501
	1175		1664	1692									6496
	1172		1663	1689									6486
	1171		1662	1689									6481
	1169		1662	1688									6469
	1168		1662	1685									6465
	1166		1660	1684									6462
	1165		1660	1677									6455
	1165		1659	1675									6450
	1164		1652	1674									6443
	1162		1648	1674									6441
	1161		1646	1672									6439
	1160		1645	1671									6432
	1159		1644	1669									6421
	1158		1641	1669									6418
	1158		1641	1669									6418
	1157		1640	1669									6410
	1156		1640	1668									6398
	1155		1638	1667									6385
	1154		1638	1666									6377
	1154		1638	1664									6373
	1152		1638	1661									6372
	1150		1638	1659									6363
	1148		1633	1659									6361
	1145		1631	1659									6356
	1145		1631	1658									6341
	1145		1628	1658
	1144		1627	1656
	1144		1626	1654
	1143		1619	1654
	1140		1616	1652
	1139		1615	1652
	1138		1615	1652
	1136		1613	1650
	1135		1612	1648
	1134		1609	1647
	1134		1609	1647
	1130		1606	1647
	1127		1606	1645
	1125		1605	1644
	1124		1604	1641
	1123		1603	1641
	1123		1603	1635
	1123		1602	1632
	1122		1602	1631
	1122		1597	1630
	1122		1596	1630
	1122		1594	1629
	1119		1592	1629
	1118		1589	1622
	1117		1589	1622
	1116		1587	1621
	1115		1584	1619
	1114		1584	1617
	1114		1583	1616
	1113		1582	1616
	1112		1580	1616
	1112		1579	1613
	1111		1578	1612
	1108		1578	1612
	1107		1577	1610
	1106		1574	1610
	1106		1572	1609
	1103		1572	1609
	1102		1570	1607
	1102		1570	1606
	1099		1569	1606
	1098		1568	1602
	1097		1567	1602
	1096		1566	1599
	1096		1565	1599
	1094		1563	1598
			1562	1596
			1562	1594
			1558	1591
			1557	1591
			1556	1590
			1555	1590
			1553	1589
			1552	1588
			1551	1587
			1551	1586
			1550	1586
			1549	1585
			1549	1582
			1548	1580
			1548	1579
			1548	1579
			1543	1578
			1540	1578
			1540	1577
			1537	1576
			1537	1575
			1536	1574
			1536	1572
			1535	1570
			1530	1570
			1530	1569
			1530	1568
			1530	1566
			1530	1565
			1527	1562
			1527	1562
			1524	1561
			1521	1561
			1520	1560
			1519	1560
			1518	1558
			1518	1558
			1516	1557
			1514	1554
			1514	1554
			1511	1552
			1509	1552
			1506	1551
			1505	1548
				1548
				1546
				1545
				1543
				1542
				1542

## Sheet: F2E
Figure 2E. Quantification of the area of top 5% large telomere foci in cells expressing RCas9- sgRNAs.
	Rep 1 Representative data									Rep 2									Rep 3
median	1.25	1.1	1.4	1.47					median	1.87	1.99	2.04	2.04					median	1.755	1.915	1.97	1.94
	sgTER_1C6	sgTER_1C21	sgSense	sgλ2						sgTER_1C6	sgTER_1C21	sgSense	sgλ2						TER_1C6	TER_1C21	Sense	λ2
	3.84	4.66	4.61	4.19						6.49	9.72	7	5.34						5.15	6.03	6.34	5.46
	3.81	4.01	4.03	3.54						6.41	6.15	6.99	4.45						5.12	4.88	6.12	5.11
	3.68	3.9	3.94	3.47						5.45	5.42	6.89	4.24						4.47	4.25	5.69	5.06
	3.65	3.87	3.76	3.35						4.68	4.84	6.44	4.17						4.03	4.22	5.64	4.74
	3.56	3.75	3.44	3.25						4.34	4.3	5.41	3.76						3.58	4.18	5.39	4.45
	3.46	3.15	3.35	3.11						3.92	3.93	5.18	3.69						3.31	3.83	5.38	4.35
	3.42	3.08	3.24	3.03						3.61	3.79	5.06	3.66						3.22	3.81	5.37	4.24
	3.3	3.04	3.18	2.89						3.59	3.41	4.99	3.59						3.17	3.72	5.14	4.04
	3.19	2.98	3.17	2.88						3.45	3.39	4.59	3.55						3.03	3.57	5.14	3.73
	3.03	2.79	3.11	2.83						3.45	3.25	4.5	3.55						2.96	3.41	4.99	3.65
	2.84	2.67	3.08	2.81		Column B	sgλ2	sgλ2		3.4	3.08	4.47	3.55		Column B	sgλ2	sgλ2		2.94	3.21	4.93	3.36		Column B	λ2	λ2
	2.81	2.59	3.02	2.76		vs.	vs.	vs.		3.39	3.07	4.43	3.53		vs.	vs.	vs.		2.91	3.18	4.9	3.31		vs.	vs.	vs.
	2.73	2.55	2.95	2.73		Column A	sgTER_1C6	sgTER_1C21		3.37	3.04	4.3	3.51		Column A	sgTER_1C6	sgTER_1C21		2.9	3.17	4.88	3.29		Column A	TER_1C6	TER_1C21
	2.72	2.54	2.83	2.73						3.29	2.98	4.22	3.47						2.88	3.13	4.84	3.23
	2.72	2.49	2.8	2.62		Mann Whitney test				3.19	2.92	4.2	3.46		Mann Whitney test				2.85	3.04	4.81	3.16		Mann Whitney test
	2.7	2.48	2.76	2.62		P value	<0.0001	<0.0001		3.17	2.81	4.15	3.45		P value	<0.0001	0.0048		2.81	3.03	4.76	3.07		P value	<0.0001	0.0272
	2.68	2.45	2.72	2.58		Exact or approximate P value?	Approximate	Approximate		3.14	2.8	3.95	3.42		Exact or approximate P value?	Approximate	Approximate		2.8	2.99	4.61	3.06		Exact or approximate P value?	Approximate	Approximate
	2.65	2.36	2.69	2.55		P value summary	****	****		3.11	2.78	3.67	3.41		P value summary	****	**		2.78	2.94	4.6	3.06		P value summary	****	*
	2.64	2.35	2.66	2.52		Significantly different (P < 0.05)?	Yes	Yes		3.1	2.7	3.5	3.37		Significantly different (P < 0.05)?	Yes	Yes		2.77	2.83	4.34	3.05		Significantly different (P < 0.05)?	Yes	Yes
	2.64	2.18	2.66	2.51		One- or two-tailed P value?	Two-tailed	Two-tailed		2.94	2.63	3.41	3.33		One- or two-tailed P value?	Two-tailed	Two-tailed		2.68	2.77	4.25	3.01		One- or two-tailed P value?	Two-tailed	Two-tailed
	2.43	2.13	2.62	2.49		Sum of ranks in column A,B	206318 , 359199	126686 , 345221		2.92	2.6	3.39	3.3		Sum of ranks in column A,B	70769 , 181636	30956 , 139280		2.68	2.71	4.15	3.01		Sum of ranks in column A,B	50390 , 92991	28620 , 68842
	2.42	2.03	2.6	2.48		Mann-Whitney U	77540	40366		2.89	2.58	3.34	3.26		Mann-Whitney U	39644	23453		2.65	2.7	4.15	3.01		Mann-Whitney U	22424	18467
	2.4	2.01	2.52	2.46						2.86	2.55	3.3	3.23						2.64	2.69	4.05	3.01
	2.33	1.99	2.48	2.45		Difference between medians				2.83	2.53	3.25	3.22		Difference between medians				2.63	2.66	3.95	3		Difference between medians
	2.32	1.96	2.45	2.44		Median of column A	1.250, n=507	1.100, n=415		2.81	2.49	3.23	3.19		Median of column A	1.870, n=249	1.990, n=122		2.58	2.65	3.92	2.99		Median of column A	1.755, n=236	1.915, n=142
	2.31	1.95	2.43	2.4		Median of column B	1.470, n=556	1.470, n=556		2.81	2.48	3.2	3.18		Median of column B	2.040, n=461	2.040, n=461		2.56	2.64	3.89	2.96		Median of column B	1.940, n=299	1.940, n=299
	2.26	1.94	2.35	2.39		Difference: Actual	0.22	0.37		2.77	2.47	3.15	3.16		Difference: Actual	0.17	0.05		2.55	2.62	3.85	2.91		Difference: Actual	0.185	0.025
	2.26	1.92	2.29	2.36		Difference: Hodges-Lehmann	0.22	0.37		2.74	2.4	3.15	3.13		Difference: Hodges-Lehmann	0.18	0.12		2.51	2.55	3.72	2.91		Difference: Hodges-Lehmann	0.21	0.08
	2.24	1.91	2.27	2.35						2.72	2.39	3.13	3.11						2.47	2.52	3.57	2.87
	2.2	1.89	2.23	2.34						2.68	2.38	3.07	3.08						2.45	2.49	3.52	2.83
	2.2	1.87	2.2	2.34						2.66	2.34	3.03	3.06						2.45	2.45	3.48	2.83
	2.18	1.86	2.18	2.32						2.65	2.33	3.01	3.04						2.42	2.44	3.45	2.82
	2.15	1.84	2.17	2.31						2.63	2.32	2.95	3						2.4	2.41	3.43	2.82
	2.12	1.82	2.17	2.31						2.6	2.28	2.91	3						2.4	2.39	3.43	2.81
	2.09	1.81	2.17	2.28						2.57	2.27	2.89	2.98						2.4	2.38	3.34	2.8
	2.09	1.78	2.15	2.28						2.57	2.26	2.87	2.96						2.37	2.36	3.33	2.78
	2.04	1.73	2.14	2.27						2.57	2.23	2.87	2.96						2.37	2.35	3.3	2.76
	2.03	1.73	2.13	2.26						2.54	2.21	2.86	2.93						2.35	2.26	3.3	2.73
	2.02	1.73	2.11	2.25						2.5	2.21	2.83	2.88						2.34	2.23	3.29	2.71
	1.98	1.72	2.11	2.24						2.48	2.21	2.82	2.86						2.33	2.23	3.28	2.64
	1.96	1.72	2.1	2.22						2.48	2.18	2.81	2.82						2.32	2.21	3.28	2.6
	1.94	1.72	2.07	2.21						2.48	2.18	2.74	2.82						2.27	2.2	3.25	2.59
	1.94	1.71	2.07	2.2						2.43	2.17	2.73	2.79						2.26	2.17	3.23	2.59
	1.93	1.7	2.04	2.18						2.43	2.16	2.67	2.78						2.26	2.14	3.19	2.58
	1.9	1.69	2.04	2.16						2.42	2.15	2.67	2.77						2.24	2.13	3.13	2.57
	1.9	1.68	2.04	2.14						2.4	2.12	2.67	2.76						2.23	2.12	3.11	2.55
	1.87	1.68	2.03	2.13						2.37	2.11	2.67	2.76						2.21	2.12	3.06	2.53
	1.87	1.67	2.03	2.12						2.36	2.1	2.67	2.75						2.19	2.11	3.04	2.52
	1.86	1.66	2.02	2.11						2.35	2.09	2.66	2.75						2.19	2.1	3.03	2.51
	1.84	1.66	2.02	2.11						2.33	2.05	2.66	2.75						2.14	2.07	3.02	2.51
	1.83	1.65	2	2.1						2.32	2.05	2.64	2.74						2.14	2.07	3.01	2.51
	1.83	1.65	2	2.08						2.29	2.03	2.63	2.74						2.14	2.06	2.97	2.49
	1.83	1.63	2	2.08						2.29	2.02	2.62	2.72						2.12	2.05	2.94	2.47
	1.82	1.63	1.99	2.08						2.29	2.01	2.59	2.72						2.12	2.04	2.94	2.46
	1.82	1.61	1.98	2.06						2.28	2.01	2.58	2.72						2.1	2.03	2.93	2.45
	1.81	1.6	1.98	2.05						2.28	2	2.58	2.71						2.1	2.03	2.9	2.45
	1.81	1.57	1.96	2.04						2.27	2	2.56	2.71						2.09	2.03	2.88	2.45
	1.81	1.57	1.96	2.04						2.26	2	2.55	2.71						2.09	2.02	2.88	2.41
	1.8	1.56	1.96	2.03						2.25	2	2.54	2.71						2.07	2.01	2.86	2.41
	1.8	1.55	1.95	2.02						2.24	1.99	2.54	2.7						2.07	1.99	2.86	2.4
	1.79	1.54	1.95	2.02						2.24	1.99	2.54	2.7						2.06	1.99	2.83	2.4
	1.79	1.53	1.95	2.01						2.24	1.99	2.52	2.7						2.06	1.98	2.81	2.39
	1.78	1.53	1.94	2.01						2.23	1.99	2.52	2.69						2.05	1.97	2.8	2.37
	1.76	1.53	1.93	2.01						2.22	1.99	2.52	2.68						2.05	1.97	2.79	2.36
	1.76	1.52	1.93	2						2.22	1.97	2.51	2.68						2.04	1.96	2.77	2.35
	1.75	1.52	1.92	1.97						2.22	1.97	2.51	2.68						2.04	1.96	2.77	2.35
	1.75	1.52	1.92	1.96						2.21	1.95	2.51	2.67						2.02	1.95	2.76	2.34
	1.74	1.52	1.92	1.96						2.2	1.95	2.51	2.67						2.02	1.94	2.75	2.32
	1.74	1.51	1.92	1.95						2.2	1.95	2.5	2.67						2.02	1.93	2.74	2.32
	1.73	1.5	1.91	1.95						2.2	1.93	2.49	2.67						2.01	1.92	2.73	2.31
	1.73	1.49	1.9	1.95						2.18	1.93	2.49	2.66						2	1.92	2.71	2.31
	1.73	1.49	1.9	1.94						2.18	1.92	2.48	2.65						2	1.91	2.7	2.31
	1.73	1.49	1.89	1.93						2.18	1.92	2.47	2.65						2	1.91	2.69	2.28
	1.72	1.48	1.89	1.93						2.16	1.9	2.47	2.64						2	1.91	2.66	2.27
	1.71	1.48	1.88	1.93						2.16	1.9	2.46	2.64						2	1.9	2.66	2.27
	1.7	1.47	1.86	1.93						2.15	1.87	2.45	2.64						1.99	1.9	2.66	2.26
	1.7	1.47	1.86	1.93						2.14	1.87	2.45	2.63						1.99	1.89	2.62	2.26
	1.7	1.47	1.86	1.91						2.14	1.87	2.45	2.63						1.97	1.88	2.57	2.25
	1.69	1.46	1.86	1.91						2.13	1.84	2.44	2.62						1.96	1.86	2.57	2.23
	1.69	1.46	1.84	1.91						2.13	1.84	2.43	2.61						1.96	1.84	2.56	2.22
	1.69	1.45	1.83	1.91						2.13	1.84	2.42	2.61						1.95	1.84	2.55	2.21
	1.69	1.44	1.83	1.9						2.13	1.81	2.42	2.61						1.94	1.84	2.52	2.2
	1.69	1.44	1.82	1.9						2.12	1.78	2.39	2.6						1.94	1.84	2.52	2.2
	1.68	1.43	1.82	1.88						2.12	1.78	2.39	2.6						1.92	1.84	2.52	2.19
	1.67	1.43	1.82	1.88						2.11	1.78	2.39	2.59						1.92	1.82	2.5	2.18
	1.66	1.43	1.81	1.87						2.11	1.76	2.38	2.57						1.91	1.81	2.49	2.17
	1.66	1.42	1.81	1.87						2.11	1.75	2.36	2.55						1.91	1.81	2.49	2.17
	1.66	1.41	1.8	1.86						2.11	1.75	2.35	2.55						1.9	1.81	2.48	2.17
	1.65	1.41	1.8	1.85						2.11	1.75	2.35	2.54						1.9	1.81	2.48	2.17
	1.65	1.4	1.8	1.85						2.1	1.74	2.34	2.53						1.9	1.8	2.46	2.17
	1.65	1.38	1.79	1.85						2.1	1.72	2.34	2.53						1.9	1.79	2.46	2.16
	1.65	1.38	1.78	1.84						2.09	1.7	2.34	2.53						1.9	1.78	2.45	2.14
	1.64	1.38	1.78	1.84						2.07	1.7	2.34	2.53						1.89	1.77	2.45	2.13
	1.63	1.37	1.77	1.84						2.07	1.7	2.32	2.52						1.89	1.77	2.44	2.13
	1.63	1.37	1.77	1.82						2.06	1.69	2.32	2.49						1.88	1.77	2.44	2.12
	1.63	1.36	1.76	1.82						2.05	1.68	2.31	2.49						1.87	1.75	2.44	2.12
	1.63	1.36	1.76	1.81						2.04	1.68	2.29	2.48						1.87	1.75	2.44	2.11
	1.63	1.35	1.75	1.81						2.03	1.67	2.29	2.47						1.86	1.74	2.41	2.11
	1.6	1.35	1.74	1.81						2.03	1.66	2.29	2.47						1.86	1.73	2.4	2.11
	1.6	1.35	1.74	1.81						2.02	1.66	2.28	2.47						1.86	1.73	2.4	2.11
	1.59	1.35	1.74	1.81						2.01	1.64	2.28	2.47						1.86	1.72	2.4	2.11
	1.59	1.34	1.74	1.8						2	1.64	2.27	2.46						1.85	1.72	2.39	2.1
	1.59	1.34	1.74	1.78						1.99	1.64	2.27	2.45						1.85	1.71	2.38	2.1
	1.59	1.34	1.73	1.78						1.99	1.62	2.26	2.45						1.84	1.69	2.38	2.09
	1.58	1.33	1.73	1.77						1.98	1.62	2.26	2.45						1.84	1.69	2.35	2.08
	1.58	1.33	1.73	1.77						1.98	1.62	2.25	2.44						1.84	1.69	2.35	2.07
	1.58	1.33	1.72	1.77						1.98	1.6	2.24	2.43						1.84	1.69	2.35	2.07
	1.57	1.32	1.72	1.77						1.98	1.6	2.24	2.43						1.83	1.68	2.33	2.06
	1.57	1.32	1.72	1.77						1.96	1.59	2.23	2.43						1.83	1.68	2.33	2.06
	1.57	1.32	1.72	1.77						1.95	1.59	2.22	2.42						1.83	1.67	2.33	2.06
	1.57	1.31	1.72	1.77						1.95	1.59	2.22	2.41						1.82	1.66	2.32	2.06
	1.57	1.3	1.72	1.76						1.94	1.58	2.22	2.41						1.81	1.65	2.32	2.05
	1.57	1.3	1.71	1.76						1.94	1.58	2.22	2.4						1.8	1.65	2.32	2.05
	1.56	1.29	1.71	1.76						1.93	1.58	2.21	2.4						1.8	1.64	2.32	2.05
	1.55	1.29	1.71	1.76						1.92	1.58	2.21	2.39						1.8	1.63	2.32	2.04
	1.55	1.29	1.71	1.76						1.91	1.58	2.2	2.39						1.77	1.61	2.31	2.04
	1.55	1.27	1.7	1.75						1.91	1.57	2.2	2.39						1.77	1.61	2.29	2.04
	1.55	1.27	1.7	1.75						1.9	1.57	2.2	2.38						1.76	1.6	2.28	2.03
	1.55	1.27	1.7	1.75						1.9	1.57	2.19	2.38						1.75	1.59	2.28	2.03
	1.54	1.27	1.7	1.75						1.88	1.56	2.19	2.37						1.75	1.57	2.28	2.03
	1.54	1.27	1.69	1.74						1.88	1.56	2.19	2.36						1.75	1.56	2.27	2.02
	1.53	1.27	1.69	1.74						1.88	1.55	2.18	2.36						1.74	1.56	2.27	2.02
	1.52	1.27	1.68	1.74						1.88		2.18	2.35						1.73	1.56	2.27	2.02
	1.52	1.27	1.68	1.74						1.87		2.18	2.35						1.73	1.54	2.26	2.02
	1.52	1.26	1.68	1.74						1.87		2.17	2.35						1.72	1.54	2.26	2.01
	1.52	1.26	1.68	1.74						1.87		2.17	2.35						1.72	1.53	2.25	2.01
	1.52	1.25	1.68	1.73						1.87		2.17	2.35						1.72	1.53	2.24	2
	1.52	1.25	1.68	1.73						1.87		2.16	2.33						1.71	1.52	2.24	2
	1.52	1.25	1.67	1.73						1.86		2.16	2.33						1.71	1.52	2.23	2
	1.51	1.25	1.67	1.73						1.85		2.14	2.33						1.71	1.51	2.2	2
[truncated: 426 more rows]

[truncated: 63 more sheets: F2G, F2H, F2I, F2J, F2K, F2L, F2M, F2N, F3A, F3B, F3C, F3D, F3E, F4B, F4C, F4E, F4F, F4H, F5B, F5C …]
